# Supplementary material for: Changes in oligodendroglial subpopulations in Parkinson’s disease
Source: Mol Brain. 2023 Sep 14;16:65. doi: 10.1186/s13041-023-01055-5 (PMC10500805; doi:10.1186/s13041-023-01055-5)
Supplement: Supplementary file 1 — Additional file 1: Table S1. UMAP coordinates of each cell. [file 13041_2023_1055_MOESM1_ESM.xlsx]

## Sheet: Control
	UMAP_1	UMAP_2
AAACCCAAGACGTCCC-1_1_1	-6.16359	-6.21265
AAACCCAGTCTTGAAC-1_1_1	-7.62107	-7.42758
AAACCCATCAAGCTGT-1_1_1	-6.62959	-5.15477
AAACGAAAGGGCAGAG-1_1_1	-7.60197	-7.1741
AAACGAAGTCACCACG-1_1_1	1.98871	1.19575
AAACGAAGTTCTCCCA-1_1_1	-6.63972	-5.89966
AAACGCTCAAGTCCCG-1_1_1	-4.76477	-5.87385
AAAGGATAGGGTCTTT-1_1_1	-5.0213	-5.50019
AAAGGATGTCAGGCAA-1_1_1	-6.83244	-6.10859
AAAGGGCAGCCACCGT-1_1_1	-6.95052	-6.51262
AAAGGTATCACCGCTT-1_1_1	-5.92752	-6.38986
AAAGTCCGTCCTGTCT-1_1_1	-5.68471	-6.47831
AAATGGAAGCCGTAAG-1_1_1	-7.65435	-7.1236
AAATGGAAGCGCGTTC-1_1_1	-7.82174	-7.23285
AAATGGAGTCGCGTCA-1_1_1	-2.11401	0.478709
AAATGGAGTTGACTAC-1_1_1	-6.44331	-5.34817
AACAAAGGTCGAGCTC-1_1_1	-7.87621	-7.1054
AACAAGACACGTCGGT-1_1_1	-6.0481	-5.42079
AACACACAGAACAGGA-1_1_1	-4.33102	-5.42368
AACACACGTCTGTGTA-1_1_1	-7.11613	-6.50612
AACAGGGTCTCAAAGC-1_1_1	-3.01578	2.03614
AACCAACGTACTCCCT-1_1_1	-6.66554	-6.9066
AACCACAAGTCTGCGC-1_1_1	-6.80471	-5.8534
AACCACATCTAAGCCA-1_1_1	-5.64609	-5.86926
AACCACATCTATGCCC-1_1_1	-6.45894	-6.3771
AACCATGGTGAATAAC-1_1_1	-7.62804	-7.18131
AACCATGTCTGGTCAA-1_1_1	-5.34643	-5.52544
AACCCAAGTATACCTG-1_1_1	-7.91628	-7.26825
AACCCAATCCCGTGAG-1_1_1	-5.97512	-5.30351
AACCTGACATCCCACT-1_1_1	-7.01485	-5.96968
AACCTTTGTATCGAAA-1_1_1	-7.19778	-6.29814
AACGAAAGTGTTAAAG-1_1_1	-5.61025	-6.50625
AACGGGACAATACGCT-1_1_1	-4.6885	-5.5501
AACGTCAAGTTACGTC-1_1_1	-5.72397	-5.41139
AACGTCAGTTCTCGTC-1_1_1	-4.92948	-5.77696
AACTTCTAGTTGTACC-1_1_1	-6.91146	-7.03988
AAGAACAGTCAACATC-1_1_1	-6.00719	-4.71578
AAGAACAGTGACGTCC-1_1_1	-4.81687	-5.74854
AAGCATCGTATACCCA-1_1_1	-5.70005	-6.80678
AAGCCATCAATTGCCA-1_1_1	-6.74281	-5.65439
AAGCGAGCACTGATTG-1_1_1	-5.3817	-6.18926
AAGGAATTCCAAGGGA-1_1_1	-7.18674	-7.49573
AAGGTAACAGCTACCG-1_1_1	-6.54875	-7.10805
AAGTCGTCAAAGGAGA-1_1_1	-5.57303	-5.73802
AAGTCGTGTGGCATCC-1_1_1	-6.04017	-6.77111
AAGTGAATCGAGTCCG-1_1_1	-7.38492	-6.46855
AAGTTCGAGGTCGAGT-1_1_1	-5.23231	-5.40231
AATAGAGTCGACATTG-1_1_1	-6.91998	-5.45717
AATAGAGTCTCGCTTG-1_1_1	-6.5212	-6.69809
AATCACGTCCGAGGCT-1_1_1	-2.81586	0.340575
AATCGACAGTGCAGGT-1_1_1	-7.79906	-7.38207
AATCGACGTAGGCAGT-1_1_1	-6.17374	-5.20737
AATGAAGAGCATGATA-1_1_1	-3.4091	1.85354
AATGACCTCCAACTGA-1_1_1	-6.54214	-6.60003
AATGCCAGTCACCACG-1_1_1	-4.29367	-5.17053
AATGGCTGTGTTCGAT-1_1_1	-7.72292	-7.28304
AATTCCTTCAGCGGAA-1_1_1	-4.98573	-5.78761
AATTCCTTCCCTCTCC-1_1_1	-7.08725	-6.26694
AATTTCCCATTGGGAG-1_1_1	2.53094	0.786737
ACAAAGAAGACTTCAC-1_1_1	-5.75029	-5.74419
ACAAAGACATTGTAGC-1_1_1	-5.96638	-6.72311
ACAACCACAAATGAGT-1_1_1	-6.10445	-6.64595
ACAACCACATAGCACT-1_1_1	-6.22454	-6.07467
ACAACCAGTTGTAAAG-1_1_1	-7.60688	-7.27132
ACAACCATCTACTGCC-1_1_1	-5.7738	-5.57905
ACAAGCTCACGCAAAG-1_1_1	-2.57746	0.493783
ACACCAAAGCACTGGA-1_1_1	-6.13953	-5.87583
ACACCAAAGGTAGTCG-1_1_1	-7.40329	-6.52795
ACACGCGGTGGCTGCT-1_1_1	-2.70587	0.196881
ACACGCGTCCCTCGTA-1_1_1	-6.8465	-5.92609
ACACGCGTCTGACGCG-1_1_1	-5.32891	-5.68792
ACACTGACAGCTGCCA-1_1_1	-2.24394	0.724299
ACAGAAAGTGACACGA-1_1_1	-5.54384	-5.99421
ACAGCCGTCAAGAAAC-1_1_1	-6.45941	-5.04947
ACAGCCGTCTAACACG-1_1_1	-6.53846	-5.52432
ACAGGGAAGACGGAAA-1_1_1	-6.39134	-5.31122
ACATCGAGTGCATCTA-1_1_1	-5.69552	-5.88839
ACCAAACGTCCGCAGT-1_1_1	-6.23743	-7.18204
ACCACAAAGCATACTC-1_1_1	-6.00088	-6.76991
ACCACAAGTGAGTAGC-1_1_1	-6.24009	-5.53968
ACCATTTTCGGAACTT-1_1_1	-5.99002	-6.61361
ACCCTCACAGAGATGC-1_1_1	0.179764	4.19479
ACCCTCATCTGTCAGA-1_1_1	-6.54777	-5.35247
ACCCTTGAGAGTTGTA-1_1_1	-6.53352	-6.42792
ACCTACCAGTACCATC-1_1_1	-5.40322	-6.70015
ACCTACCTCATCACTT-1_1_1	-5.98656	-5.0755
ACCTGTCAGAGGTCAC-1_1_1	-5.34353	-6.29781
ACCTGTCCAGTCAGAG-1_1_1	-6.28399	-7.04031
ACGATCACACGTTCGG-1_1_1	-5.6709	-6.68657
ACGATCACACTCAAGT-1_1_1	-6.56238	-6.91219
ACGCACGTCGTTTACT-1_1_1	-6.43071	-5.63152
ACGGAAGCACGCCAGT-1_1_1	-7.06668	-6.33771
ACGGAAGGTGGCTCTG-1_1_1	-7.0092	-6.8558
ACGGGTCAGGAGACCT-1_1_1	-5.50808	-5.99168
ACGGGTCAGGCTGTAG-1_1_1	-7.33232	-7.23446
ACGTAACCATTGAGCT-1_1_1	-5.84665	-5.84881
ACGTAACGTATCCCTC-1_1_1	-5.44255	-5.51887
ACGTACAAGGTGATCG-1_1_1	-5.02267	-5.83615
ACGTACAGTGAAGCTG-1_1_1	-5.69244	-6.93862
ACGTAGTCATGATCTG-1_1_1	-7.36466	-7.23863
ACGTAGTGTACAAGTA-1_1_1	-6.30635	-6.50253
ACGTAGTGTTTACGTG-1_1_1	-6.25266	-6.28707
ACGTCCTGTTACCTTT-1_1_1	-6.23961	-5.55584
ACGTTCCCACAGCCTG-1_1_1	-5.81073	-5.65102
ACGTTCCGTTTGACAC-1_1_1	-6.94087	-6.94748
ACGTTCCTCGCATAGT-1_1_1	-6.13107	-5.39814
ACTATCTCAAACACCT-1_1_1	-6.50507	-6.01372
ACTATCTTCAACACGT-1_1_1	-6.67629	-5.51906
ACTATCTTCTGATGGT-1_1_1	-6.01783	-6.68014
ACTATGGAGCATATGA-1_1_1	-5.53612	-6.26601
ACTATGGCAAGTCCCG-1_1_1	-5.91832	-5.62295
ACTATTCAGCATTTCG-1_1_1	-6.25284	-6.29279
ACTCCCACACGACGCT-1_1_1	-6.06759	-5.54404
ACTCTCGCATGAGTAA-1_1_1	-7.08205	-6.07525
ACTCTCGGTACCCGAC-1_1_1	-5.9117	-5.97885
ACTGATGGTGAATTAG-1_1_1	-5.5818	-5.93354
ACTGATGTCGTGTGGC-1_1_1	-6.56518	-5.75971
ACTGCAACATGATGCT-1_1_1	-2.93146	2.18416
ACTGCAATCGCCAACG-1_1_1	-6.18203	-5.97256
ACTGTCCGTCCGAAAG-1_1_1	-5.78319	-5.23445
ACTGTGAAGGCCCAAA-1_1_1	-7.05714	-6.44437
ACTGTGACACCCTGTT-1_1_1	-5.85049	-5.54699
ACTGTGATCGGTATGT-1_1_1	-4.56116	-5.65279
ACTTAGGTCACGATCA-1_1_1	-5.86276	-5.38071
ACTTTGTGTGTCCAAT-1_1_1	-6.43816	-5.24054
ACTTTGTTCCTAGCCT-1_1_1	-6.26819	-6.03256
AGAAATGGTCGCTTAA-1_1_1	-7.33534	-6.18148
AGAACAAAGAAGCGCT-1_1_1	-7.06677	-6.52136
AGAACAATCCCGAGTG-1_1_1	-7.44785	-7.17214
AGAAGCGAGGTGCAGT-1_1_1	-6.22827	-6.48829
AGACAAAGTCTGCCTT-1_1_1	1.36404	2.66516
AGACACTCAAGCTCTA-1_1_1	-6.36995	-5.93271
AGACAGGCAAGGTTGG-1_1_1	-6.38804	-5.68021
AGACAGGCACCCTAGG-1_1_1	-5.85336	-6.61712
AGACAGGTCTAGGCCG-1_1_1	-6.30467	-6.37958
AGACCCGTCAAGCTTG-1_1_1	-6.77148	-5.42735
AGACTCATCCTGGGAC-1_1_1	-7.31841	-7.06643
AGAGAGCGTGAACCGA-1_1_1	-6.31084	-6.87197
AGAGCCCCAACGATTC-1_1_1	3.69251	2.0783
AGAGCCCGTCTCAAGT-1_1_1	-5.9582	-6.16347
AGATAGACACCATAAC-1_1_1	-2.55629	0.401166
AGATAGAGTCGAGCTC-1_1_1	-2.76086	0.121462
AGATAGATCAAGCCCG-1_1_1	-0.923629	3.19078
AGATGAAGTCACTCTC-1_1_1	-5.93044	-6.58406
AGATGCTCAAAGAGTT-1_1_1	-2.69466	0.578304
AGCATCAAGCTGCCTG-1_1_1	-5.95047	-5.87759
AGCCAATGTGGCTACC-1_1_1	-7.55195	-7.12377
AGCCAATTCATGGAGG-1_1_1	-6.34355	-5.38471
AGCCACGCAACAAAGT-1_1_1	-4.82421	-5.99864
AGCCACGCAGAGGCTA-1_1_1	-6.86371	-6.49131
AGCCACGTCAAGCTGT-1_1_1	-4.43184	-5.52676
AGCCAGCAGATGCTAA-1_1_1	-7.18343	-6.42201
AGCGATTAGCATCCCG-1_1_1	-5.71148	-6.44232
AGCGATTAGCCTCCAG-1_1_1	-6.09672	-6.32356
AGCGATTGTAGTCACT-1_1_1	-6.49396	-6.01908
AGCGTATCAGAGTCAG-1_1_1	-6.12399	-6.32643
AGCGTATGTCGTTGGC-1_1_1	-5.82217	-5.24944
AGCGTCGGTAACATGA-1_1_1	-4.52565	-5.79268
AGCGTCGGTTGCCGAC-1_1_1	1.11476	2.95062
AGCGTCGTCACCATAG-1_1_1	0.58623	3.81914
AGCTACACACGACAAG-1_1_1	-4.61597	-5.50293
AGCTACACATGGATCT-1_1_1	-4.96872	-6.1592
AGCTCAATCTTAGTTC-1_1_1	-6.54007	-5.22544
AGCTTCCGTCACTGAT-1_1_1	-7.1442	-7.24774
AGGAAATAGAGCCGAT-1_1_1	-4.28192	-5.55021
AGGACGATCGAGATAA-1_1_1	-5.29118	-6.35264
AGGACTTGTGTAGCAG-1_1_1	-6.62502	-6.17076
AGGAGGTTCTTCTAAC-1_1_1	-6.1486	-4.91402
AGGCCACTCAACGCTA-1_1_1	-4.98511	-6.12918
AGGGAGTAGTGCAGGT-1_1_1	-6.67845	-6.17513
AGGGCCTTCATCTCTA-1_1_1	-5.37864	-5.43177
AGGGCTCAGGCATCAG-1_1_1	-6.14821	-5.68246
AGGGCTCTCCTGGGTG-1_1_1	-5.55315	-5.62284
AGGGTCCAGTCAGGGT-1_1_1	-5.0603	-6.16619
AGGGTCCCACCAGCCA-1_1_1	-6.18298	-6.68603
AGGGTCCGTCAACCTA-1_1_1	-6.84024	-5.95428
AGGGTTTAGTGCACTT-1_1_1	-7.54031	-7.48418
AGGGTTTCACAGGATG-1_1_1	-6.37803	-5.2614
AGGTAGGAGCCATTCA-1_1_1	-7.53232	-6.65262
AGGTAGGAGGATATAC-1_1_1	-6.74577	-6.86906
AGGTAGGTCACCTCTG-1_1_1	-7.26366	-5.54625
AGGTTACAGAGTGTGC-1_1_1	-6.624	-6.82087
AGGTTGTGTCATCGGC-1_1_1	-5.29659	-5.85307
AGGTTGTTCCACGTGG-1_1_1	-6.56957	-6.8707
AGTAACCAGCCGTCGT-1_1_1	-6.44155	-6.04708
AGTAACCCAAGCACCC-1_1_1	-6.99437	-6.42074
AGTACCACACATAACC-1_1_1	-4.8446	-5.88566
AGTACCATCCGCGAGT-1_1_1	-6.82897	-6.08415
AGTACCATCTGCATAG-1_1_1	-5.54777	-6.5361
AGTACTGAGAGAGTGA-1_1_1	-7.39221	-6.97302
AGTACTGCAAGGCTTT-1_1_1	-7.72467	-7.34914
AGTACTGCAAGTGATA-1_1_1	-6.12536	-6.39821
AGTACTGCAGTTGAAA-1_1_1	-6.85709	-5.05563
AGTAGCTGTTACGGAG-1_1_1	-7.79777	-7.29589
AGTAGCTGTTCCTAGA-1_1_1	-7.22273	-6.69452
AGTAGTCTCAAACCTG-1_1_1	-4.51134	-5.72109
AGTCATGAGTCATGCT-1_1_1	-5.71982	-5.8135
AGTCATGTCAGACTGT-1_1_1	-2.53026	0.266149
AGTCATGTCTGGGTCG-1_1_1	-6.69095	-7.04314
AGTCTCCAGGATACCG-1_1_1	-7.01154	-7.10892
AGTCTCCCAGTCGCAC-1_1_1	-2.99602	0.182016
AGTGACTCAGCACGAA-1_1_1	-6.02789	-6.90531
AGTGATCTCGACGAGA-1_1_1	-5.38521	-5.97704
AGTGATCTCTTGCAAG-1_1_1	-7.14109	-6.80903
AGTGCCGCAGTCAGAG-1_1_1	-6.59971	-6.84806
AGTGCCGTCTGGGATT-1_1_1	-4.77249	-6.10138
AGTGTTGCACCGCTGA-1_1_1	-7.23879	-6.57633
AGTTAGCAGGCGCTTC-1_1_1	-6.71149	-6.1739
AGTTCCCCATGATCTG-1_1_1	-5.10728	-5.9059
AGTTCCCGTTAAGAAC-1_1_1	-5.5108	-6.23444
ATACCGAAGCGAGAAA-1_1_1	-6.5172	-6.4484
ATACCGAGTACACGCC-1_1_1	-6.4543	-5.15544
ATACCGAGTACGCTAT-1_1_1	-6.6356	-5.97627
ATACCGATCGGCCCAA-1_1_1	-6.2472	-6.56109
ATACCTTCAGTCACGC-1_1_1	-7.35063	-6.26922
ATACTTCAGCATACTC-1_1_1	-5.4844	-5.77736
ATACTTCAGGCCGCTT-1_1_1	-7.56453	-6.76406
ATACTTCCAACCCTAA-1_1_1	-5.56991	-5.93211
ATACTTCCAACCGACC-1_1_1	-7.23579	-6.33293
ATACTTCGTGGTTTAC-1_1_1	-5.39709	-5.58066
ATAGACCCAGCAAGAC-1_1_1	-5.51944	-6.38264
ATAGACCGTAAGATAC-1_1_1	-6.04192	-5.43878
ATAGAGAAGGCCTGCT-1_1_1	-6.75987	-7.03726
ATAGAGAGTGCACAAG-1_1_1	-6.63389	-5.62063
ATAGGCTGTAGAGATT-1_1_1	-5.25754	-5.38955
ATCACAGAGATTGAGT-1_1_1	-6.93835	-5.91815
ATCAGGTCACCGTCTT-1_1_1	-6.11935	-6.95439
ATCAGGTCATGCCGGT-1_1_1	-6.50586	-5.05408
ATCATTCGTCGCAACC-1_1_1	-5.73654	-5.31924
ATCATTCGTGTTAAAG-1_1_1	-6.95297	-5.2685
ATCCACCGTACAGAGC-1_1_1	-6.89392	-6.68531
ATCCCTGAGATGGCAC-1_1_1	-4.90166	-5.71068
ATCCGTCCACTGGCCA-1_1_1	-5.5594	-6.55717
ATCCGTCGTTCAGGTT-1_1_1	-5.58263	-5.5868
ATCCTATCAACACACT-1_1_1	-7.46001	-7.05156
ATCCTATGTTAAGACA-1_1_1	-5.62946	-5.62
ATCGATGCATCAGCAT-1_1_1	-5.89574	-6.69553
ATCGATGTCATCAGTG-1_1_1	-6.27696	-5.18184
ATCGATGTCGCGTTTC-1_1_1	-6.20299	-6.04574
ATCGCCTGTTGGAGAC-1_1_1	-6.61038	-6.24332
ATCGGATAGTTGGAAT-1_1_1	-6.02691	-6.93197
ATCGGATGTCTTCGAA-1_1_1	-6.53302	-5.13325
ATCGTAGCAGAGAAAG-1_1_1	-6.13465	-5.85622
ATCGTAGGTATTCCTT-1_1_1	-5.16409	-5.86285
ATCGTCCTCCGAGATT-1_1_1	-5.71991	-6.58681
ATCGTGAAGCTCCCTT-1_1_1	0.236666	3.60432
ATCGTGACACGCCACA-1_1_1	-5.6526	-6.44147
ATCGTGAGTAACAAGT-1_1_1	-7.00248	-5.84853
ATCTCTAAGCACTAAA-1_1_1	-7.91031	-7.22129
ATCTCTAGTCGTCGGT-1_1_1	-6.08505	-6.35295
ATCTCTATCGACGATT-1_1_1	-6.76384	-6.59671
ATCTTCAGTGGTTTAC-1_1_1	-7.16561	-5.84865
ATCTTCATCGTTACCC-1_1_1	-6.9264	-6.11227
ATGAAAGGTTTCCCAC-1_1_1	-6.51167	-6.00942
ATGAAAGTCGGTCACG-1_1_1	4.05769	1.53244
ATGACCAAGTACAGCG-1_1_1	-5.84058	-5.18387
ATGACCATCCCTCAAC-1_1_1	-3.12083	1.98593
ATGAGGGCACCAAATC-1_1_1	-4.82749	-5.60445
ATGAGTCCAGGCTCTG-1_1_1	-6.56051	-6.8152
ATGAGTCGTCTAATCG-1_1_1	-5.84749	-5.64058
ATGATCGAGATCCAAA-1_1_1	-6.57832	-6.40855
ATGATCGCAACCGTAT-1_1_1	-6.80754	-6.29532
ATGATCGGTGAACCGA-1_1_1	-6.05787	-6.54956
ATGATCGTCCGAAGGA-1_1_1	-4.93144	-5.39557
ATGATCGTCTGTGCAA-1_1_1	-5.34433	-6.31162
ATGCATGCACAGCATT-1_1_1	-6.35411	-5.71883
ATGCATGGTTCGAACT-1_1_1	-7.41386	-7.29703
ATGCATGTCGCCTTGT-1_1_1	-4.22408	-5.41863
ATGCATGTCTAGCATG-1_1_1	-6.44298	-5.18191
ATGCCTCAGTGAGGTC-1_1_1	-5.64512	-5.41006
ATGCGATCAGCACAGA-1_1_1	-6.69933	-5.87446
ATGGAGGGTAGTTACC-1_1_1	-5.8017	-6.45055
ATGGGTTGTATCCCAA-1_1_1	-3.11631	2.10092
ATGGGTTTCAAAGCCT-1_1_1	-6.44047	-5.01611
ATGGTTGGTGTTCGAT-1_1_1	-6.6537	-7.15913
ATGGTTGTCCCAGCGA-1_1_1	-6.84154	-6.9697
ATGTCTTTCCGTAGGC-1_1_1	-7.73393	-7.52818
ATTACCTAGTCCTACA-1_1_1	-6.11017	-6.43328
ATTACTCAGAACTGAT-1_1_1	-6.77428	-7.11229
ATTACTCGTGCATTTG-1_1_1	-5.85631	-6.7023
ATTATCCGTTGACTGT-1_1_1	-6.3771	-5.02718
ATTATCCTCTCTATGT-1_1_1	1.12962	-3.2007
ATTCATCAGGTACCTT-1_1_1	-7.21802	-6.466
ATTCATCGTTGTGTAC-1_1_1	-6.48059	-7.02977
ATTCATCTCCACTAGA-1_1_1	-7.79822	-7.32886
ATTCCCGAGGCTGGAT-1_1_1	-6.58035	-5.45414
ATTCCTACAAGACCTT-1_1_1	-7.15183	-6.10584
ATTCCTATCCTACCAC-1_1_1	-7.06062	-6.85282
ATTCCTATCTAGGCAT-1_1_1	-4.51107	-5.80906
ATTCGTTCAAGCACCC-1_1_1	-6.47487	-6.70756
ATTCGTTGTGCCGTAC-1_1_1	-6.18761	-6.18964
ATTCGTTTCACCATGA-1_1_1	-5.8792	-6.19316
ATTCGTTTCGAGCACC-1_1_1	-4.92686	-6.21319
ATTCTACAGATAGTGT-1_1_1	-6.77801	-5.75083
ATTCTACCATACATCG-1_1_1	-6.06109	-5.96375
ATTGGGTCAATAGTGA-1_1_1	-7.49046	-6.97182
ATTGTTCAGTCGCGAA-1_1_1	-6.7774	-5.84686
ATTGTTCCAACAACAA-1_1_1	-6.94143	-5.74246
ATTTACCAGTGTTGTC-1_1_1	-3.1477	1.96533
ATTTACCGTCGTTATG-1_1_1	-7.19923	-6.57998
ATTTACCGTCTGTCCT-1_1_1	-5.49233	-6.51818
ATTTCTGGTCCAAAGG-1_1_1	-5.5123	-5.82638
CAAAGAAAGTTGCGAG-1_1_1	-2.14654	0.331531
CAAAGAATCATGACAC-1_1_1	-6.41277	-7.00504
CAACAACGTGACCTGC-1_1_1	-6.34724	-5.73203
CAACAACTCCGTAGTA-1_1_1	-7.52196	-6.88697
CAACAACTCTTCGTAT-1_1_1	-5.35226	-6.12422
CAACAGTAGTGCGACA-1_1_1	-6.97767	-6.12491
CAACAGTCAATTGCGT-1_1_1	-6.78472	-6.71867
CAACAGTCACCGTACG-1_1_1	-7.1198	-6.87222
CAACAGTCAGTAACGG-1_1_1	-6.58299	-5.37315
CAACCTCAGAGGACTC-1_1_1	-5.33038	-5.75043
CAACCTCGTAACACGG-1_1_1	-2.88175	0.251262
CAACGATGTGTGTGTT-1_1_1	-6.04632	-5.36736
CAACGATGTGTTAACC-1_1_1	-6.92072	-5.8228
CAACGGCTCCCTCTTT-1_1_1	-5.22223	-5.37121
CAAGAGGTCCATTCAT-1_1_1	-6.38109	-6.73097
CAAGCTATCGCAGAGA-1_1_1	-6.52006	-5.43825
CAATGACAGGCATGGT-1_1_1	-5.29739	-5.3395
CAATTTCAGGGCCAAT-1_1_1	-5.79149	-5.74034
CAATTTCAGTACGAGC-1_1_1	-6.02963	-5.98457
CAATTTCAGTCACTAC-1_1_1	-6.67513	-5.21114
CACAGATAGCCTCAGC-1_1_1	-5.90471	-5.36088
CACAGATAGTTGAAAC-1_1_1	-3.27987	1.92602
CACAGATCAGAAATCA-1_1_1	-6.24263	-5.9024
CACAGGCCACATTACG-1_1_1	-6.10592	-5.47164
CACAGGCCATCTGCGG-1_1_1	-4.13628	-5.04589
CACAGGCTCCGAAGGA-1_1_1	-5.2309	-5.54613
CACATGACAAGAAACT-1_1_1	-7.03699	-6.14381
CACATGATCGTGCAGC-1_1_1	-1.29968	0.993845
CACCAAAAGCGACTGA-1_1_1	-6.94991	-6.94143
CACCAAACATGTGGTT-1_1_1	-5.97764	-5.46721
CACCGTTCACAGCCTG-1_1_1	-5.82148	-6.807
CACGAATAGCCGAACA-1_1_1	-4.6949	-5.76309
CACGGGTGTACAGTCT-1_1_1	-5.69321	-5.83093
CACGGGTGTGGTCCGT-1_1_1	-6.20058	-5.20339
CACTGAAGTCAGCTTA-1_1_1	-4.67744	-5.75365
CACTGAAGTGGACTAG-1_1_1	-6.28944	-5.90479
CACTGGGTCGCACGGT-1_1_1	-6.27621	-6.18727
CACTGTCTCCCATAAG-1_1_1	-6.01268	-5.59206
CACTTCGGTATACCTG-1_1_1	-5.97146	-5.83762
CAGAGCCCAGTTACCA-1_1_1	-4.6384	-5.97074
CAGATACTCGCTAGCG-1_1_1	-3.16105	2.02944
CAGATCACAATAGTCC-1_1_1	-4.8702	-5.75006
CAGATCACAGTAGGAC-1_1_1	-5.42525	-5.91135
CAGATTGTCATTATCC-1_1_1	-6.63369	-6.14351
CAGGCCACAACTGGTT-1_1_1	-6.07258	-6.6782
CAGGCCATCCTTTGAT-1_1_1	-7.08742	-7.10597
CAGGGCTGTTCCGCTT-1_1_1	-6.84808	-5.74589
CAGGGCTTCCGCATAA-1_1_1	-5.80218	-5.63918
CAGGTATCAGAGTGTG-1_1_1	-6.06325	-6.03064
CAGGTATGTATGGTTC-1_1_1	-5.09714	-5.7002
CAGTTCCAGAGTCTGG-1_1_1	-6.19532	-6.79764
CAGTTCCCACGTAGAG-1_1_1	-6.64421	-6.89426
CATAAGCGTGTATTCG-1_1_1	-6.90797	-6.3079
CATACAGAGCTGGCCT-1_1_1	-5.47716	-6.15282
CATACAGGTACTGACT-1_1_1	-5.72405	-5.70134
CATACAGGTGAGATAT-1_1_1	-5.72557	-6.41055
CATACCCAGCGCACAA-1_1_1	-6.32379	-6.95769
CATACCCGTCCCAAAT-1_1_1	-7.25986	-6.43174
CATACTTGTACGGGAT-1_1_1	-5.76245	-5.11536
CATACTTTCGTGTGAT-1_1_1	-5.53068	-6.09398
CATAGACAGGTAGTCG-1_1_1	-6.43307	-6.75925
CATAGACGTTAAACAG-1_1_1	-5.92277	-6.32044
CATAGACTCCCGAGGT-1_1_1	-6.38498	-6.1206
CATCAAGAGTCATCCA-1_1_1	-6.39359	-6.2545
CATCAAGGTATCATGC-1_1_1	-5.50306	-5.33181
CATCAAGGTCTTGAGT-1_1_1	-7.04407	-6.11248
CATCAAGGTTGTACGT-1_1_1	-7.54382	-7.08407
CATCCACCATGCCGGT-1_1_1	-6.03221	-6.35189
CATCCCAAGAGTTCGG-1_1_1	-4.64574	-5.84134
CATCCCACAAACTCTG-1_1_1	-5.43675	-5.56184
CATCCCATCCGGTAGC-1_1_1	-6.93716	-5.96143
CATCGGGCAGCACGAA-1_1_1	-6.07412	-6.46111
CATCGTCAGCATCAAA-1_1_1	-6.15945	-5.19722
CATCGTCGTCCAGGTC-1_1_1	-2.62846	0.105354
CATCGTCTCAGGAACG-1_1_1	-5.54096	-5.6086
CATGCAATCGACCTAA-1_1_1	-7.61806	-6.99933
CATGCCTAGGCAGGTT-1_1_1	-6.35967	-5.82757
CATGCCTAGTTCCTGA-1_1_1	-4.14243	-5.43029
CATGCGGTCGGAGTGA-1_1_1	-6.68483	-5.34479
CATGGTATCTAGGAAA-1_1_1	-6.75233	-5.44684
CATTCATGTGCAACGA-1_1_1	-4.20235	-5.44
CATTCCGTCGCTGATA-1_1_1	-5.8582	-5.29624
CATTCTAAGTCCGCCA-1_1_1	-7.65464	-7.40541
CATTCTATCTCCTACG-1_1_1	-6.5452	-5.19274
CATTGTTAGGCTCCCA-1_1_1	-5.61307	-5.79444
CATTGTTGTTCTTGTT-1_1_1	-7.41108	-7.02506
CATTTCAAGTCTAGCT-1_1_1	-6.83783	-6.06949
CCAAGCGAGTCACACT-1_1_1	-7.1179	-6.09881
CCAAGCGCATATAGCC-1_1_1	-5.99038	-5.69182
CCAATGACATGAGGGT-1_1_1	-6.67613	-5.45461
CCAATGAGTGCGACAA-1_1_1	-6.59281	-5.89782
CCAATTTAGACTTCAC-1_1_1	-5.55676	-5.6832
CCACAAACAACACAAA-1_1_1	-7.68094	-7.1091
CCACAAACACTATCCC-1_1_1	-7.22784	-6.83494
CCACAAAGTGCTGCAC-1_1_1	-6.58064	-6.90223
CCACAAATCGTCTACC-1_1_1	-6.82128	-5.456
CCACACTAGCATCCCG-1_1_1	-6.74524	-5.8727
CCACCATGTAAGGCCA-1_1_1	-5.81665	-6.17145
CCACCATTCGCTCTCA-1_1_1	-5.95327	-5.33489
CCACGAGAGCTGAAGC-1_1_1	-7.36995	-6.47556
CCACGTTCAAGGTCGA-1_1_1	-5.37219	-5.35585
CCACGTTCACCTGCAG-1_1_1	-5.95166	-5.95718
CCACTTGAGAGTTGAT-1_1_1	-6.42633	-6.28367
CCACTTGCACGTGAGA-1_1_1	-7.70369	-7.34618
CCATCACGTAGGTGCA-1_1_1	-6.09561	-5.05869
CCCAACTCACTAGTAC-1_1_1	-4.67548	-5.68846
CCCAACTCACTTGGGC-1_1_1	-6.70991	-5.36866
CCCATTGGTGACTATC-1_1_1	-5.1524	-5.91624
CCCGAAGCACTCTGCT-1_1_1	-6.52416	-6.26311
CCCGGAATCTTCGGAA-1_1_1	-6.16322	-5.05257
CCCTAACGTGTCCGTG-1_1_1	-5.7125	-6.8221
CCCTGATCAGCACCCA-1_1_1	-6.3353	-6.43051
CCGAACGCAGGCGAAT-1_1_1	-6.76465	-5.20855
CCGAACGGTTCCTAGA-1_1_1	-6.84896	-6.53276
CCGATCTTCTTGCAAG-1_1_1	-5.49109	-5.81625
CCGATGGAGGACGGAG-1_1_1	-6.03015	-6.3532
CCGCAAGCAACCGCTG-1_1_1	-5.55664	-5.89358
CCGCAAGTCATTTGGG-1_1_1	-6.80644	-6.7968
CCGGACAAGCGTACAG-1_1_1	-6.68224	-5.2494
CCGGACATCGCGGTAC-1_1_1	-6.65573	-5.17634
CCGGTAGCACTTGAAC-1_1_1	-6.45174	-6.48539
CCGGTGAAGTTCTACG-1_1_1	-6.72292	-5.43729
CCGGTGACATGTTCGA-1_1_1	-2.65241	0.511808
CCGGTGATCGTGTTCC-1_1_1	-6.32699	-6.73742
CCGTGAGAGCGCTGCT-1_1_1	-7.17669	-7.04225
CCGTGAGAGTTGAAAC-1_1_1	-6.38441	-6.77272
CCGTGAGGTTGTCAGT-1_1_1	-7.21566	-6.51001
CCTAACCAGCTACGTT-1_1_1	-6.34159	-6.29155
CCTAACCAGTCAAGCG-1_1_1	-5.80851	-6.8897
CCTAAGACAGAAGTTA-1_1_1	-6.62563	-7.05752
CCTACGTCAGTTGAAA-1_1_1	-6.37736	-6.51348
CCTATCGCAGTGAGCA-1_1_1	-7.84243	-7.42603
CCTATCGGTTGCCTAA-1_1_1	-7.27731	-6.48535
CCTCAACAGGATTCAA-1_1_1	-5.71128	-5.65114
CCTCAACTCATTCACT-1_1_1	-6.02078	-5.56995
CCTCACACATTCAGCA-1_1_1	-7.06002	-5.82171
CCTCAGTCATCCTAAG-1_1_1	-7.24213	-6.77414
CCTCAGTGTCGAAGCA-1_1_1	-7.00458	-6.18578
CCTCATGAGATCGCTT-1_1_1	-6.11511	-6.73544
CCTCATGAGCAACCAG-1_1_1	-2.66569	0.580224
CCTCATGTCAGGCGAA-1_1_1	-4.22649	-5.42386
CCTCCTCGTGGCATCC-1_1_1	-7.69673	-7.20424
CCTCTCCCAGACTGCC-1_1_1	-6.53599	-5.22878
CCTCTCCTCCGCCTAT-1_1_1	-6.64877	-5.18797
CCTGTTGCAATCTCGA-1_1_1	-5.82465	-6.96224
CCTTCAGCACCTGCGA-1_1_1	-6.46986	-5.43867
CCTTTGGGTGTCACAT-1_1_1	-7.34385	-6.83787
CGAAGTTAGCATGTTC-1_1_1	-6.48874	-6.64308
CGAAGTTCATCACAGT-1_1_1	-4.87572	-5.69065
CGAATTGAGACAGCGT-1_1_1	-6.596	-6.67143
CGAATTGTCACTCACC-1_1_1	-6.36903	-5.48759
CGAATTGTCTTTCTAG-1_1_1	-6.45444	-4.87147
CGACAGCAGAGGGCGA-1_1_1	-6.69097	-6.99687
CGAGAAGAGCTGACCC-1_1_1	-6.17858	-5.02596
CGAGAAGCACTGGACC-1_1_1	-3.15874	1.93667
CGAGGAAGTCTGTAGT-1_1_1	-7.35638	-6.32746
CGAGGCTCAAGTGACG-1_1_1	-7.09002	-5.89623
CGAGTGCAGATGCTTC-1_1_1	-5.55615	-5.63224
CGAGTGCAGGACTGGT-1_1_1	-6.71287	-6.03337
CGAGTGCCACAAGCAG-1_1_1	-6.53885	-5.3055
CGAGTGCGTATACAGA-1_1_1	-5.65855	-6.57752
CGATGCGGTGGAACAC-1_1_1	-6.06264	-6.24594
CGATGCGGTGTGCTTA-1_1_1	-4.72765	-5.75535
CGATGGCAGTAGCATA-1_1_1	-6.72016	-6.23061
CGATGGCGTCATAGTC-1_1_1	-5.9223	-6.52014
CGATGGCTCCGCAAAT-1_1_1	3.98457	1.60864
CGCAGGTAGGTAAACT-1_1_1	-5.89838	-6.4587
CGCAGGTAGTGAATAC-1_1_1	-4.63926	-5.66337
CGCAGGTGTAAGATTG-1_1_1	-6.31354	-5.54268
CGCATAACACGTTCGG-1_1_1	-6.67836	-5.45321
CGCATAACAGCGTTGC-1_1_1	-7.6477	-7.35426
CGCATGGAGGTAAGTT-1_1_1	-5.53811	-6.65281
CGCATGGGTACGACAG-1_1_1	-5.66596	-6.15985
CGCCATTCAGTCGCAC-1_1_1	-7.10636	-6.29812
CGCCATTGTCCCTGTT-1_1_1	-5.95421	-6.5729
CGCGTGAAGAGCACTG-1_1_1	-6.13278	-6.10865
CGCGTGATCCAGCTCT-1_1_1	-7.17219	-6.92724
CGGAACCAGAACTGAT-1_1_1	-6.43873	-6.80028
CGGAATTTCCCATAGA-1_1_1	-5.31558	-6.38584
CGGACACAGGTGCCAA-1_1_1	-5.47943	-5.72522
CGGACACCAACCGGAA-1_1_1	-5.77144	-5.74033
CGGCAGTGTAAGGAGA-1_1_1	-6.84359	-5.8677
CGGGACTCAGAGGCTA-1_1_1	-4.93821	-5.67738
CGGGACTTCGCGAAGA-1_1_1	-6.0955	-6.7168
CGGGCATGTTCCTACC-1_1_1	-5.57716	-6.34673
CGGGCATTCCACTGGG-1_1_1	-7.06857	-7.14809
CGGGTCACACTGTCCT-1_1_1	-6.44212	-6.03265
CGGGTCATCTAAACGC-1_1_1	-6.75343	-5.42638
CGGTCAGGTGATAGTA-1_1_1	-6.2752	-5.4327
CGTAAGTCAGAACCGA-1_1_1	-6.6172	-5.27248
CGTAATGTCCTTACCG-1_1_1	-5.76847	-6.02105
CGTAGTAAGGTAATCA-1_1_1	-2.43581	0.798183
CGTCAAAAGCCGCACT-1_1_1	-6.52008	-6.49708
CGTCAAATCTCCACTG-1_1_1	-6.59406	-6.46938
CGTCCATAGACGGTCA-1_1_1	-6.80155	-5.5876
CGTCCATAGCAATTAG-1_1_1	-6.03726	-5.89653
CGTGAATTCACTGATG-1_1_1	-6.58473	-6.08256
CGTGAATTCTAGAGCT-1_1_1	-7.73628	-6.89644
CGTGATAGTACGGATG-1_1_1	-6.63787	-6.30249
CGTGCTTCAAACCACT-1_1_1	-5.92797	-5.29501
CGTGTCTCAACCGATT-1_1_1	-7.07741	-6.34632
CGTGTCTTCGACTCCT-1_1_1	-7.14307	-6.06966
CGTTAGAAGTATCTGC-1_1_1	-5.63431	-6.34813
CGTTCTGCATATCGGT-1_1_1	-3.22878	1.84494
CGTTCTGGTATTCTCT-1_1_1	-6.80594	-6.08895
CGTTCTGTCAGAGTGG-1_1_1	-5.47534	-5.3487
CTAACCCAGAGATTCA-1_1_1	-4.27583	-5.26808
CTAACCCCAAGTGGTG-1_1_1	-5.36446	-5.97835
CTAACCCGTAGGGAGG-1_1_1	-7.2501	-7.46123
CTAAGTGTCACAGTGT-1_1_1	-6.15156	-6.40919
CTAAGTGTCGCGGACT-1_1_1	-6.60508	-5.34475
CTACAGATCGAGCACC-1_1_1	-6.06087	-6.92812
CTACCTGCAACGAGGT-1_1_1	-5.39123	-5.7418
CTACTATAGGTCTACT-1_1_1	-6.3615	-6.07598
CTACTATGTATTTCTC-1_1_1	-5.64992	-5.73168
CTAGACACAACTGCCG-1_1_1	-5.56124	-5.55875
CTAGGTATCGTAATGC-1_1_1	-6.17203	-6.63995
CTATAGGGTTTCGGCG-1_1_1	-5.19023	-5.95918
CTATCCGAGTAGGAAG-1_1_1	-5.46284	-5.47519
CTATCCGGTAGTCCTA-1_1_1	-5.03075	-5.80373
CTATCTAAGGCGATAC-1_1_1	-6.66342	-6.88576
CTCAACCTCACGTCCT-1_1_1	-6.3839	-5.64533
CTCAATTAGCATATGA-1_1_1	-7.55829	-7.35194
CTCAATTTCGCTGCGA-1_1_1	-2.09011	0.711693
CTCAGAACACTTGACA-1_1_1	-7.2685	-6.70145
CTCAGAATCCCAGTGG-1_1_1	-6.77131	-6.47436
CTCATCGAGTGATAAC-1_1_1	-5.43602	-5.47641
CTCATGCAGCCTCAGC-1_1_1	-7.24939	-6.52048
CTCCAACAGCCAGTAG-1_1_1	-7.3661	-6.28082
CTCCAACAGGCGTTAG-1_1_1	-7.44532	-6.97416
CTCCAACAGGGTCTTT-1_1_1	2.44227	0.503905
CTCCACAAGAGTCTTC-1_1_1	-5.66497	-6.27163
CTCCATGAGACAACAT-1_1_1	-5.98791	-5.0923
CTCCCAACAATCAAGA-1_1_1	-7.04348	-5.77869
CTCCCAACAGCACGAA-1_1_1	-7.64454	-7.49914
CTCCCTCAGATTGCGG-1_1_1	-5.67143	-5.92136
CTCCCTCCATCATCTT-1_1_1	-5.35848	-5.38717
CTCCCTCGTCTTTATC-1_1_1	-6.86158	-6.4427
CTCCGATGTAGGTACG-1_1_1	-4.32563	-5.40625
CTCCGATGTTGTTTGG-1_1_1	-6.7094	-5.73588
CTCCGATTCTTGGATG-1_1_1	-7.23435	-7.27594
CTCCTCCCATATCTGG-1_1_1	-7.04784	-7.33282
CTCCTCCTCTGCTTTA-1_1_1	-6.92637	-5.99067
CTCCTTTGTCTTGAAC-1_1_1	-6.86359	-6.58212
CTCTCAGTCTATACGG-1_1_1	-4.94833	-5.67447
CTCTCGAAGCCTTCTC-1_1_1	-6.15556	-6.67775
CTCTCGACAGGGAATC-1_1_1	-6.68767	-6.37898
CTCTGGTAGATTACCC-1_1_1	-7.2541	-6.6739
CTGAATGGTTCGGCGT-1_1_1	-7.44909	-7.02368
CTGAATGTCACGGACC-1_1_1	-1.54827	3.26014
CTGAGCGGTCAACCTA-1_1_1	-6.88131	-5.98553
CTGAGGCAGACTTGTC-1_1_1	-7.09522	-6.94874
CTGAGGCAGTAAACGT-1_1_1	-5.5891	-5.46553
CTGAGGCCACGCTGAC-1_1_1	-7.27828	-6.7562
CTGATCCGTATCATGC-1_1_1	-1.34116	-0.248407
CTGCATCGTGTCATTG-1_1_1	-5.02726	-6.08213
CTGCCATCAACGTTAC-1_1_1	-4.63561	-5.59663
CTGCGAGTCGGCATAT-1_1_1	-4.80129	-5.89467
CTGCTCACACACAGCC-1_1_1	-7.12053	-6.52982
CTGCTCAGTAGATTAG-1_1_1	-6.43875	-5.52197
CTGGTCTAGTCACTCA-1_1_1	-6.79767	-6.52752
CTGGTCTTCTCATGGA-1_1_1	-4.27908	-5.57561
CTGTACCAGCGCCTTG-1_1_1	-5.75219	-5.52534
CTGTAGACACAGAGAC-1_1_1	-4.87597	-5.77915
CTGTATTAGTGACACG-1_1_1	-6.11643	-6.36099
CTGTATTTCCACTTCG-1_1_1	-6.85761	-6.49285
CTGTCGTGTATGACAA-1_1_1	-5.69191	-6.12838
CTGTGAAAGTCATTGC-1_1_1	-4.21355	-5.45966
CTGTGAAGTGTGTACT-1_1_1	-6.25702	-6.54155
CTGTGAAGTGTTGACT-1_1_1	-6.90996	-5.8972
CTTACCGAGCGAAACC-1_1_1	-6.0182	-5.55627
CTTACCGTCAACTTTC-1_1_1	-5.40671	-6.18639
CTTACCGTCCGATCGG-1_1_1	-6.83938	-6.93089
CTTCAATCAAATGGTA-1_1_1	-7.87003	-7.15941
CTTCCGAGTTGGTACT-1_1_1	-7.44318	-6.48619
CTTCCGATCTCCGAGG-1_1_1	-5.28716	-5.61516
CTTCGGTCATTGCCGG-1_1_1	-6.28435	-6.72922
CTTCGGTGTCATGGCC-1_1_1	-7.36895	-7.00279
CTTCTAATCCTTGGAA-1_1_1	-5.84096	-6.32924
CTTCTAATCGCCGAAC-1_1_1	-4.26923	-5.54882
CTTCTCTAGGCCACTC-1_1_1	-6.15592	-5.80862
CTTGATTTCTCAAAGC-1_1_1	-5.4574	-5.86399
CTTTCAATCTGCTTTA-1_1_1	-6.59199	-6.58094
CTTTCAATCTTTGATC-1_1_1	-7.58658	-7.48906
CTTTCGGCACACACTA-1_1_1	-3.21683	2.02136
CTTTCGGCATTGCAAC-1_1_1	-7.27095	-6.01439
GAAACCTGTTGTCATG-1_1_1	-6.53811	-5.69587
GAAATGAGTAATGCTC-1_1_1	-6.83351	-5.29197
GAACACTAGAAGCTCG-1_1_1	-4.49241	-5.52693
GAACACTAGAATCCCT-1_1_1	-5.84155	-6.18848
GAACACTCACCCTGAG-1_1_1	-5.08456	-5.75203
GAACGTTCAAGCGCTC-1_1_1	-7.62724	-6.89174
GAACGTTCAGATAAAC-1_1_1	-5.66638	-5.74275
GAACGTTGTTTCGTAG-1_1_1	-6.71572	-6.24139
GAACTGTAGAGTCTTC-1_1_1	-5.60269	-6.08019
GAACTGTAGCCATTTG-1_1_1	-5.63369	-6.46736
GAACTGTAGGAAGTCC-1_1_1	-7.28067	-6.39015
GAAGCCCAGGCATCAG-1_1_1	-7.3515	-6.79626
GAAGCCCGTATCACCA-1_1_1	-6.1899	-5.96139
GAAGCCCGTTCGAACT-1_1_1	-6.9482	-6.01202
GAAGCCCTCTACGCAA-1_1_1	-6.14225	-5.12207
GAAGCGAAGAGTGGCT-1_1_1	-6.21087	-6.26311
GAAGGACAGTAGTCCT-1_1_1	-6.42585	-6.20412
GAAGGACCACTGTCCT-1_1_1	-6.36581	-5.46277
GAAGTAACACCTGAAT-1_1_1	-2.00013	0.132806
GAATCGTCATTCATCT-1_1_1	-7.33848	-7.31835
GAATCGTTCCATTTCA-1_1_1	-4.48082	-5.53733
GACACGCCAATCCTAG-1_1_1	-7.82439	-7.2365
GACAGCCAGGACCCAA-1_1_1	-5.61323	-5.18706
GACAGCCGTTACGCCG-1_1_1	-6.3327	-6.92021
GACAGCCGTTCTATCT-1_1_1	-6.26897	-5.40966
GACATCAAGATGTAGT-1_1_1	-6.32271	-5.2858
GACATCAAGCTGAAAT-1_1_1	-6.42516	-6.34166
GACATCAAGTGGTCAG-1_1_1	-7.17428	-7.11307
GACCCTTCATCTGGGC-1_1_1	-5.70889	-5.75218
GACCGTGGTCAATCTG-1_1_1	-5.78598	-5.94736
GACCGTGGTCATCCGG-1_1_1	-7.6306	-6.9393
GACGTTAGTAGACGTG-1_1_1	-6.78634	-5.75474
GACTCAATCAACGAGG-1_1_1	-6.32903	-5.97418
GACTCAATCGCATTGA-1_1_1	-6.59113	-5.77738
GACTCTCTCCCACAGG-1_1_1	-0.946208	0.990165
GACTCTCTCTGGCCTT-1_1_1	-6.9239	-6.81973
GAGAAATTCCTCACCA-1_1_1	-7.0226	-5.93518
GAGACCCCACCCAATA-1_1_1	-6.56725	-5.39564
GAGACCCCACCCTGTT-1_1_1	-6.71112	-5.67562
GAGAGGTGTATCACGT-1_1_1	-6.12321	-6.4079
GAGATGGAGCCTGACC-1_1_1	-5.65665	-5.24116
GAGATGGTCGCCGAGT-1_1_1	-5.26272	-5.87544
GAGCCTGCACTCAAGT-1_1_1	-6.62316	-5.54285
GAGCCTGCATTGCTTT-1_1_1	-7.41289	-6.52289
GAGCCTGTCATACAGC-1_1_1	-6.38649	-6.45908
GAGCTGCCAGGTTCAT-1_1_1	-6.78945	-5.87332
GAGCTGCGTATGTGTC-1_1_1	-5.71748	-5.71198
GAGGGATCACATACGT-1_1_1	-6.43293	-6.9743
GAGGGTAAGTGGACGT-1_1_1	-6.63141	-7.06438
GAGTCATTCGGAGTAG-1_1_1	-4.92852	-5.59208
GAGTCTAAGTCGGCAA-1_1_1	-6.21868	-6.20978
GAGTCTAGTTCGTACA-1_1_1	-6.80983	-7.15639
GAGTGTTCAGATCATC-1_1_1	-5.95686	-5.52598
GAGTTACGTTCAAACC-1_1_1	-6.3104	-5.12688
GAGTTGTAGTTAGTAG-1_1_1	-6.49462	-6.17811
GAGTTGTTCTAAGAAG-1_1_1	-6.36906	-6.21722
GAGTTTGAGGTTACCT-1_1_1	-7.09378	-7.17874
GAGTTTGCATAAGATG-1_1_1	-5.17275	-5.30355
GAGTTTGTCATGGAGG-1_1_1	-7.77749	-7.06277
GATAGAAAGTAAGGGA-1_1_1	-5.54541	-6.19895
GATAGAAAGTTAACGA-1_1_1	-5.38629	-6.43283
GATAGAATCGAACCAT-1_1_1	-6.3821	-5.42562
GATAGCTCACGGAAGT-1_1_1	-5.43967	-5.69927
GATCACAAGTATGTAG-1_1_1	-5.77955	-5.8778
GATCACACAGGGCTTC-1_1_1	-7.26956	-6.32304
GATCACAGTGCCGTTG-1_1_1	-7.78475	-7.05529
GATCACATCTTCACGC-1_1_1	-7.30528	-6.4522
GATCATGAGGAACGAA-1_1_1	-5.66315	-6.28861
GATCATGTCCCGTTCA-1_1_1	-6.91874	-5.37149
GATCCCTAGCAAGGAA-1_1_1	-7.08141	-6.31508
GATCGTACAGCAGTTT-1_1_1	-6.30977	-6.56027
GATCGTAGTGAGACGT-1_1_1	-6.20308	-5.13115
GATGACTTCAATGCAC-1_1_1	-7.07924	-6.19672
GATGAGGTCATCGACA-1_1_1	-6.05666	-6.00077
GATGAGGTCTGCGGAC-1_1_1	-5.83935	-5.61771
GATGATCAGCGGATCA-1_1_1	-5.12064	-5.49704
GATGATCTCCTCTTTC-1_1_1	-6.63479	-5.50435
GATGCTAAGAATCTAG-1_1_1	-7.17547	-6.49116
GATGGAGTCGTGCGAC-1_1_1	-6.21854	-6.12286
GATGTTGAGTGGTTGG-1_1_1	-4.98416	-6.02998
GATTCGATCTGGGATT-1_1_1	-6.67099	-5.35184
GATTCTTAGCCGCTTG-1_1_1	-6.64245	-5.75202
GATTCTTAGCTATCCA-1_1_1	-6.80969	-7.14587
GATTCTTCAAAGGGCT-1_1_1	-7.60584	-7.02278
GATTCTTGTCTCTCAC-1_1_1	-6.46862	-5.07418
GATTGGTAGTATGAGT-1_1_1	-6.50331	-5.82358
GATTTCTCAATTTCGG-1_1_1	-4.05989	-5.29406
GCAACATGTGCACGCT-1_1_1	-7.22208	-6.75038
GCAACATTCCACTTCG-1_1_1	-6.67823	-6.47574
GCAACCGCACCGTACG-1_1_1	-5.90362	-6.32973
GCACATAAGAACCGCA-1_1_1	-5.62112	-5.32734
GCACGTGGTCGCAGTC-1_1_1	-6.69789	-5.95749
GCACTAATCAGTGTCA-1_1_1	-5.69081	-5.67507
GCAGCCACACCCTTAC-1_1_1	-4.9403	-5.99869
GCAGCTGCAAGTATAG-1_1_1	-7.28736	-6.28918
GCAGCTGCACTTTATC-1_1_1	-5.17285	-5.44421
GCAGCTGTCAAGGAGC-1_1_1	-7.28847	-7.32658
GCAGGCTCACTATCGA-1_1_1	-6.29547	-6.46578
GCAGGCTGTCCAGCAC-1_1_1	-6.31168	-6.68236
GCAGGCTTCGCGGTAC-1_1_1	-5.76008	-5.37878
GCATCTCAGTAGCATA-1_1_1	-5.96222	-6.44224
GCATCTCTCATTCCTA-1_1_1	-7.35176	-7.31176
GCATTAGAGCGGGTTA-1_1_1	-6.30277	-5.12955
GCATTAGCAATCGCGC-1_1_1	-5.75995	-6.62308
GCATTAGCACGGCCAT-1_1_1	-4.17293	-5.49804
GCCAGCACATTAGGCT-1_1_1	-7.47465	-7.24504
GCCAGTGGTCGATGCC-1_1_1	-6.63648	-6.07787
GCCATGGCAGTCAGCC-1_1_1	-7.40268	-7.38786
GCCATGGGTACCACGC-1_1_1	-6.85712	-6.91993
GCCATGGGTGATATAG-1_1_1	-4.07924	-5.30711
GCCATGGTCGGTGTAT-1_1_1	-6.12096	-7.02337
GCCATTCAGCTAGAGC-1_1_1	-6.0923	-6.25926
GCCATTCCAGTGACCC-1_1_1	-6.18959	-5.12949
GCCATTCGTCCGTTTC-1_1_1	1.22164	3.22117
GCCATTCGTCGGCACT-1_1_1	-7.36509	-7.26152
GCCCAGATCCCTCAAC-1_1_1	2.39828	-2.34464
GCCCGAATCCTCACCA-1_1_1	-7.67378	-6.82743
GCCGATGTCGTGTCAA-1_1_1	-6.573	-5.79451
GCCTGTTCATATACCG-1_1_1	-5.58245	-6.26151
GCGAGAACAAGGCAAC-1_1_1	-6.86157	-5.52633
GCGATCGTCCGGCAGT-1_1_1	-7.29026	-5.96864
GCGGAAAAGACGAAGA-1_1_1	-6.22862	-6.51379
GCGGAAAAGCAACTCT-1_1_1	-5.61735	-5.26424
GCGGATCGTGCGAGTA-1_1_1	-4.64166	-5.62352
GCGGATCGTGCTCTCT-1_1_1	-6.70831	-6.84324
GCGTGCATCCGAGAAG-1_1_1	-7.42172	-7.03784
GCGTTTCAGGCACTCC-1_1_1	-6.0272	-5.65096
GCGTTTCTCATGCGGC-1_1_1	-6.00494	-6.14727
GCGTTTCTCCCTTTGG-1_1_1	-4.31004	-5.32501
GCTACAAAGTGCGTCC-1_1_1	-6.66704	-6.35503
GCTACAATCGTTCCTG-1_1_1	-4.23868	-5.47468
GCTACCTGTGGTGATG-1_1_1	-2.77518	0.394947
GCTCAAATCACACCCT-1_1_1	-6.8325	-7.23969
GCTGAATAGCGACCCT-1_1_1	-5.06952	-5.92755
GCTGCAGAGACGCATG-1_1_1	-2.44615	0.653395
GCTGCAGCAAGAGTAT-1_1_1	-4.03848	-5.28814
GCTGGGTTCGGTCTAA-1_1_1	-5.41025	-5.9494
GCTTCACTCTGGACCG-1_1_1	-5.78129	-5.20629
GCTTGGGGTTTGGAAA-1_1_1	-6.22174	-5.83938
GCTTTCGCATCCGAGC-1_1_1	-6.46106	-6.60134
GCTTTCGGTAACTAAG-1_1_1	-6.80007	-5.26318
GCTTTCGGTTGGGATG-1_1_1	-5.69234	-6.47188
GCTTTCGTCTCTTAAC-1_1_1	-6.56327	-5.1114
GGAACCCCATGAGAAT-1_1_1	-6.68783	-6.64093
GGAAGTGAGGCACAAC-1_1_1	-7.03698	-7.11857
GGAAGTGCAGGCCTGT-1_1_1	-6.76728	-6.37245
GGAATCTTCCAACCAA-1_1_1	-6.15589	-7.01536
GGAATGGGTCAACCAT-1_1_1	-6.40861	-5.46609
GGACGTCTCTTGGGCG-1_1_1	-5.86615	-5.90448
GGAGAACTCCCAAGCG-1_1_1	-4.67118	-5.33296
GGAGCAAGTGCAGTGA-1_1_1	-7.27359	-6.95217
GGATCTAAGACTGGGT-1_1_1	-7.54127	-6.99292
GGATCTAAGCTCAGAG-1_1_1	-4.94444	-6.08324
GGATGTTCACCAACAT-1_1_1	-7.19438	-6.68068
GGCACGTTCTAGACAC-1_1_1	-6.47453	-6.55834
GGCAGTCAGCGCTTCG-1_1_1	-6.58723	-5.79607
GGCAGTCGTATGAGGC-1_1_1	-6.42971	-6.65846
GGCAGTCTCTGAGTCA-1_1_1	-6.85842	-6.48509
GGCGTCAGTTTACTTC-1_1_1	-6.51076	-5.52781
GGCTGTGAGTACCCTA-1_1_1	-5.64425	-6.3141
GGCTGTGTCCAGTACA-1_1_1	-5.8557	-6.57448
GGCTTGGGTATGGGAC-1_1_1	-5.86163	-6.52016
GGCTTTCTCTCATTAC-1_1_1	-6.01671	-5.61377
GGGAAGTGTTCGAGCC-1_1_1	-6.12488	-6.21379
GGGACTCCATCCTAAG-1_1_1	-5.73199	-5.71607
GGGAGATAGAAGCTCG-1_1_1	-5.67331	-6.74968
GGGAGATCAGACAAAT-1_1_1	-6.73946	-6.46989
GGGAGTATCAAGAATG-1_1_1	-6.86519	-6.62731
GGGATGAAGACTTAAG-1_1_1	-6.37402	-5.52181
GGGCCATAGACAAGCC-1_1_1	-5.87681	-5.47148
GGGCCATAGGGCTGAT-1_1_1	-5.18991	-5.39976
GGGCCATGTTGGGTAG-1_1_1	-2.74838	0.142384
GGGCCATTCCATCTAT-1_1_1	-2.98061	0.327211
GGGCGTTCAGTGCGCT-1_1_1	-6.54385	-5.64695
GGGCTACAGTATCTGC-1_1_1	-5.24731	-5.65851
GGGCTACCAAGTCCAT-1_1_1	-6.61474	-5.99982
GGGCTACGTAGCTAAA-1_1_1	-5.18822	-6.01972
GGGCTCACATAGAATG-1_1_1	-7.40304	-5.9852
GGGTAGACATTCTCTA-1_1_1	-7.43153	-6.44945
GGGTATTCAACGCCCA-1_1_1	-5.81269	-6.23733
GGGTATTCAGGTTCCG-1_1_1	-6.24229	-5.34661
GGGTCTGTCATTATCC-1_1_1	-5.93054	-5.81139
GGGTGAAAGTAGAGTT-1_1_1	-7.04778	-6.39143
GGGTGTCCAGTCTACA-1_1_1	-3.14707	2.10523
GGGTTATAGTCGAAGC-1_1_1	-6.38431	-6.42589
GGGTTTAAGCGGTATG-1_1_1	-6.27833	-6.83764
GGGTTTACATTAAAGG-1_1_1	-6.42323	-5.48195
GGTAACTGTACGATCT-1_1_1	-6.62862	-6.32155
GGTAACTTCGACCCAG-1_1_1	-5.7826	-5.45649
GGTAATCAGCTAATCC-1_1_1	-6.33027	-5.76127
GGTAGAGAGTCTGCGC-1_1_1	-6.0021	-6.43434
GGTAGAGCAGGCATGA-1_1_1	-6.59007	-6.78631
GGTAGAGCATGGGCAA-1_1_1	-4.26225	-5.42717
GGTCACGGTCTGTGAT-1_1_1	-5.53101	-5.72367
GGTGAAGCAAGCGAAC-1_1_1	-6.21895	-6.60903
GGTGAAGTCACTCACC-1_1_1	-6.73691	-5.34125
GGTGATTGTTAGGAGC-1_1_1	-4.43882	-5.44916
GGTGATTTCGACGACC-1_1_1	-6.14865	-6.67841
GGTGGCTTCAGACATC-1_1_1	-7.46986	-6.36351
GGTGGCTTCAGATTGC-1_1_1	-7.16151	-5.86937
GGTTAACCACCGGCTA-1_1_1	-7.07145	-6.66651
GGTTGTATCGATGCAT-1_1_1	-5.57117	-5.49969
GGTTGTATCTACACTT-1_1_1	-7.15937	-6.69184
GTAACCACAGCGCTTG-1_1_1	-5.60305	-6.4359
GTAACCAGTCCATACA-1_1_1	-4.13126	-5.41248
GTAATCGCAGAGGACT-1_1_1	-6.46245	-6.4376
GTAATCGGTGTGAGCA-1_1_1	-6.19313	-6.6766
GTAGAAACAACACAGG-1_1_1	-5.81285	-5.87563
GTAGAAAGTTGCCGAC-1_1_1	-6.68991	-6.20144
GTAGAGGAGCACAAAT-1_1_1	-6.90766	-7.17933
GTAGCTATCCAGCTCT-1_1_1	-5.484	-5.73365
GTAGCTATCGAAACAA-1_1_1	-7.46986	-6.45509
GTAGGAGGTCCTACGG-1_1_1	-5.61515	-6.00058
GTATTGGTCATAGACC-1_1_1	-6.80022	-6.96609
GTATTTCAGCCTAGGA-1_1_1	-7.04262	-5.66588
GTATTTCAGTCTTCGA-1_1_1	-5.68952	-6.57725
GTCAAACGTCAGGTGA-1_1_1	-6.25992	-5.76049
GTCAAACGTTAACCTG-1_1_1	-6.66568	-5.74199
GTCACGGAGAAGCCAC-1_1_1	-7.88928	-7.07784
GTCACGGCAAACACGG-1_1_1	-2.6601	0.385338
GTCACGGCATTACTCT-1_1_1	-5.59223	-5.30697
GTCACGGTCACAACCA-1_1_1	-7.14317	-6.59211
GTCACGGTCCCGTTCA-1_1_1	-6.24859	-5.61519
GTCACTCAGGCACTAG-1_1_1	-6.88497	-5.59446
GTCAGCGGTAACAAGT-1_1_1	-6.54237	-6.52902
GTCAGCGTCAAACTGC-1_1_1	-5.68091	-6.15673
GTCATCCTCATGCTAG-1_1_1	-2.88934	0.341813
GTCATGAAGGAACGAA-1_1_1	-5.41292	-5.80059
GTCATGAAGGCCTAGA-1_1_1	-6.08511	-5.65421
GTCATGACAACCAACT-1_1_1	-5.78772	-5.16477
GTCATGACACTTACAG-1_1_1	-6.07726	-6.02103
GTCATGAGTGAATATG-1_1_1	-6.38412	-6.45344
GTCATTTGTCATAACC-1_1_1	-4.26807	-5.4409
GTCCCATGTGTAGGAC-1_1_1	-6.80444	-5.45065
GTCCCATTCTCCGAAA-1_1_1	-5.31626	-6.30777
GTCCTCATCTAAGCGT-1_1_1	-5.35396	-5.76674
GTCGAATAGACTTAAG-1_1_1	-6.45006	-6.49326
GTCGAATGTTCAGCGC-1_1_1	-6.23496	-5.27469
GTCGTAAAGCTGCCTG-1_1_1	-4.99195	-5.83695
GTCTACCCAGTACTAC-1_1_1	-6.51799	-6.73314
GTCTACCGTTAGGCTT-1_1_1	-5.2874	-5.72524
GTCTCACAGGGATCTG-1_1_1	-7.39778	-6.92908
GTCTGTCTCCCTTGTG-1_1_1	-6.36252	-6.63472
GTCTTTAGTGTTGATC-1_1_1	-6.45791	-6.105
GTGACGCGTGGATGAC-1_1_1	-2.31088	0.795466
GTGAGCCGTAACACCT-1_1_1	-6.36801	-5.19523
GTGAGGAAGAGGACTC-1_1_1	-5.91613	-5.36488
GTGAGGAAGTGATAAC-1_1_1	-5.0647	-5.6048
GTGAGTTCAACTTGGT-1_1_1	-6.95919	-7.19913
GTGATGTCATATGGCT-1_1_1	-5.10277	-5.80145
GTGATGTTCGTTACCC-1_1_1	-5.33335	-5.55088
GTGCAGCCAGCAAGAC-1_1_1	-5.49409	-5.99923
GTGCGTGAGATGGTAT-1_1_1	-5.33513	-5.43304
GTGCGTGAGTCATGAA-1_1_1	-6.18863	-5.79156
GTGCGTGGTATCCCAA-1_1_1	-5.66481	-6.46225
GTGCGTGTCATCGCCT-1_1_1	-7.0855	-7.06613
GTGCGTGTCCTCGATC-1_1_1	-6.79304	-6.21257
GTGCGTGTCTGAGAAA-1_1_1	-5.24452	-5.45819
GTGCTGGGTGACTCTA-1_1_1	-5.31525	-5.2966
GTGCTGGGTTGTTGTG-1_1_1	-6.89611	-6.87402
GTGCTGGTCCAATGCA-1_1_1	-6.81707	-6.84493
GTGGAAGAGCATCAGG-1_1_1	-6.11368	-5.82431
GTGGCGTTCATGGATC-1_1_1	-6.4882	-5.19007
GTGGGAACAATAACGA-1_1_1	-6.88103	-6.78395
GTGGTTAAGCGTGCCT-1_1_1	-7.45094	-6.891
GTGTAACCATACTGTG-1_1_1	-6.57811	-5.58173
GTGTCCTTCCATCTGC-1_1_1	-6.36898	-5.74837
GTGTGATAGTGAGGCT-1_1_1	-1.59806	1.12596
GTGTGGCAGAGACAAG-1_1_1	-6.62629	-7.3404
GTGTGGCAGGCTGGAT-1_1_1	-6.4066	-6.4298
GTGTGGCTCTCCTGAC-1_1_1	-2.88424	2.17246
GTGTTAGAGTAAATGC-1_1_1	-5.4239	-6.23533
GTGTTAGTCATGGAGG-1_1_1	-4.96299	-5.53954
GTGTTCCCAACGGCTC-1_1_1	-6.63155	-6.85724
GTGTTCCTCGCCAACG-1_1_1	-7.4552	-7.04017
GTTACCCGTCAACACT-1_1_1	-5.13042	-6.24209
GTTACCCTCTCCCATG-1_1_1	-6.04695	-6.68278
GTTACGAAGTCTGTAC-1_1_1	-6.12764	-5.99738
GTTACGAGTGTATCCA-1_1_1	-5.38683	-5.65441
GTTAGACGTGACGTCC-1_1_1	-5.75342	-6.21888
GTTAGTGCACCAGTAT-1_1_1	-7.6719	-7.24863
GTTAGTGGTGACAGGT-1_1_1	-5.8303	-5.87268
GTTAGTGTCTACGGGC-1_1_1	-6.59057	-6.05957
GTTATGGGTCTACGAT-1_1_1	-2.82356	0.415486
GTTCATTAGACGGATC-1_1_1	-6.79825	-6.56769
GTTCATTAGTAAATGC-1_1_1	-6.32749	-5.7578
GTTCATTGTTCAAACC-1_1_1	-6.47785	-5.89947
GTTCATTGTTTAAGGA-1_1_1	-5.86725	-6.98141
GTTCCGTAGCCTCCAG-1_1_1	-7.15388	-6.25698
GTTCCGTAGTTGCGAG-1_1_1	-6.47638	-5.72267
GTTCGCTCAGAACCGA-1_1_1	-6.3745	-5.26481
GTTCGCTTCGCTGATA-1_1_1	-6.06006	-6.09545
GTTGAACGTATTGAGA-1_1_1	-6.07206	-5.68146
GTTGAACGTGCAACAG-1_1_1	-4.9115	-5.64184
GTTGCGGAGGAACGCT-1_1_1	-6.47622	-5.63708
GTTGCTCGTGGCCTCA-1_1_1	-7.26511	-7.10707
GTTGTAGGTGTCCCTT-1_1_1	-7.76342	-6.90735
GTTTACTTCTACGCGG-1_1_1	-7.55099	-7.1621
GTTTGGAGTCAGACTT-1_1_1	-4.53627	-5.38355
GTTTGGATCAAACCTG-1_1_1	-7.00124	-7.17138
TAACACGAGGCCACCT-1_1_1	-7.24403	-7.45704
TAACACGGTACTAAGA-1_1_1	-6.15634	-5.80946
TAACACGGTCTAGGCC-1_1_1	-0.997749	0.832025
TAACCAGGTAGTCTTG-1_1_1	-7.07765	-6.95239
TAACCAGTCAACCTTT-1_1_1	-5.27066	-5.91158
TAACGACAGGTCCTGC-1_1_1	-7.14153	-5.38277
TAACGACTCAAGAAAC-1_1_1	-6.59395	-5.69694
TAACTTCAGGAGGGTG-1_1_1	-5.92414	-5.91905
TAAGCACGTACAACGG-1_1_1	-6.05448	-5.6713
TAAGCACGTGCCAAGA-1_1_1	-5.82722	-5.3367
TAAGTCGAGCGGGTAT-1_1_1	-2.82221	0.302899
TAAGTCGGTAGAGTTA-1_1_1	-6.03391	-5.4442
TAATTCCGTGAACTAA-1_1_1	-7.26119	-7.26101
TACAGGTCAAATTGCC-1_1_1	-6.52242	-5.66985
TACAGGTCATCATCTT-1_1_1	-7.30611	-6.53058
TACCCACCAGCTGGTC-1_1_1	-5.53128	-5.58189
TACCCACTCAAACCCA-1_1_1	-7.08493	-6.52891
TACCCGTTCGGTTGTA-1_1_1	-5.8161	-6.81108
TACCGAACAGAGACTG-1_1_1	-7.64939	-6.38867
TACCTCGCATCTCATT-1_1_1	-7.05263	-5.58785
TACCTGCTCGAGCTGC-1_1_1	-6.03481	-5.48929
TACGGTATCGAGTGGA-1_1_1	-7.09158	-6.67456
TACGTCCAGGACAACC-1_1_1	-6.24854	-6.54486
TACGTCCGTCTAGTGT-1_1_1	-5.7362	-6.50628
TACTTCAAGGAGAGTA-1_1_1	-6.42931	-6.12604
TACTTCACAAGACAAT-1_1_1	-7.22601	-7.40757
TAGACCACATCACCAA-1_1_1	-4.68664	-5.48019
TAGACTGAGGGTGAAA-1_1_1	-7.32973	-6.71175
TAGACTGTCTCTCTTC-1_1_1	-6.69885	-5.36269
TAGAGTCCAAAGGGTC-1_1_1	-6.71198	-5.83364
TAGAGTCGTTACGTAC-1_1_1	-7.03738	-6.29701
TAGATCGCAGCGAGTA-1_1_1	-6.90515	-6.19388
TAGCACAAGAGCCTGA-1_1_1	-5.72716	-6.41556
TAGCACATCCAATCTT-1_1_1	-6.89642	-6.81765
TAGGAGGAGCGGTATG-1_1_1	-6.52949	-5.35306
TAGGAGGGTATGCGGA-1_1_1	-5.44914	-5.72013
TAGGGTTAGATGCTGG-1_1_1	-6.43466	-6.21252
TAGGGTTAGTCGCGAA-1_1_1	-6.20577	-5.64586
TAGGGTTCAAGTCATC-1_1_1	-5.48818	-5.48044
TAGGGTTCATATCTCT-1_1_1	-6.31281	-5.62459
TAGGTACAGTGAGGTC-1_1_1	-6.82509	-6.59526
TAGGTTGTCCACACAA-1_1_1	-6.45567	-5.92814
TAGTGCAAGGATACCG-1_1_1	-7.0615	-7.32253
TATACCTCAAGGGCAT-1_1_1	-3.32692	1.82561
TATACCTCAGACCATT-1_1_1	-6.99722	-6.31504
TATATCCGTGATCGTT-1_1_1	-7.14577	-6.97586
TATATCCGTTAACAGA-1_1_1	-7.55279	-6.9805
TATCCTAAGGTAGTCG-1_1_1	-6.61626	-5.30615
TATCCTACAAGGCTTT-1_1_1	-7.25524	-7.27101
TATTCCAGTGCACATT-1_1_1	-6.47745	-6.18922
TATTCCAGTGTGAATA-1_1_1	-6.76508	-7.14428
TATTGCTCAAGAGATT-1_1_1	-6.40558	-5.5722
TATTGGGCATCGTGGC-1_1_1	-6.75843	-6.71152
TATTGGGGTGTTGCCG-1_1_1	-5.63421	-6.87819
TATTTCGGTTGACGGA-1_1_1	-5.87765	-6.50127
TCAAGCAGTCGGCCTA-1_1_1	-5.24091	-5.75331
TCAAGTGTCGTAGTGT-1_1_1	-6.13375	-5.70326
TCAATCTTCCGTAGTA-1_1_1	-6.26811	-6.44817
TCAATTCCATCTGGGC-1_1_1	-1.48639	2.43167
TCAATTCGTCATATGC-1_1_1	-6.9533	-6.26905
TCACACCAGAGCCTGA-1_1_1	-5.68557	-5.22439
TCACATTCACCCAATA-1_1_1	-5.98303	-6.6726
TCACATTGTTCCTTGC-1_1_1	-6.51542	-6.1196
TCACGCTAGCAGGGAG-1_1_1	-6.30402	-5.67166
TCACGCTTCTGTCGTC-1_1_1	-6.25178	-5.89354
TCACGGGCAGACCATT-1_1_1	-7.45151	-6.97605
TCACGGGGTTAAGCAA-1_1_1	-5.94085	-5.29086
TCACGGGTCACTTGTT-1_1_1	-5.80842	-6.60665
TCACTCGTCATCCTGC-1_1_1	-6.65231	-5.42757
TCAGCAATCTACACAG-1_1_1	-4.23301	-5.50291
TCAGCCTAGCCAGAGT-1_1_1	-6.42087	-5.4831
TCAGCCTAGGAGAGGC-1_1_1	-4.36284	-5.54951
TCAGCCTCACTTTATC-1_1_1	-5.92727	-6.71408
TCAGGGCAGCATGTTC-1_1_1	-7.6197	-7.15487
TCAGGGCTCAGAACCT-1_1_1	-5.71008	-5.97118
TCAGTCCCATCGTTCC-1_1_1	-6.0971	-5.76795
TCAGTGACAACCAACT-1_1_1	-7.27767	-6.42976
TCAGTTTTCGGACTTA-1_1_1	-6.43976	-5.98223
TCATATCGTGTTCAGT-1_1_1	-5.5464	-6.10203
TCATATCTCGGCCTTT-1_1_1	-5.67736	-6.94165
TCATATCTCTGCCTCA-1_1_1	-7.03415	-6.25225
TCATCATAGGATACGC-1_1_1	-6.55954	-6.0496
TCATCATGTCGGTGAA-1_1_1	-6.97757	-7.19582
TCATCCGAGTAACCGG-1_1_1	-6.16864	-6.00775
TCATCCGCAGCTGTCG-1_1_1	-6.70988	-6.79289
TCATGAGGTACGAGTG-1_1_1	-6.58722	-5.66468
TCATGCCCATTAGGAA-1_1_1	-6.3731	-5.05231
TCATTACAGAATTGCA-1_1_1	-4.02691	-5.29759
TCATTACTCCTTGGAA-1_1_1	-7.04238	-5.63009
TCATTACTCGTTAGTG-1_1_1	-2.64467	0.298494
TCATTCAAGCGCCGTT-1_1_1	-6.23124	-6.15033
TCATTGTCAAGACCGA-1_1_1	-7.81054	-7.20383
TCATTGTTCCCAACTC-1_1_1	-7.47472	-6.2851
TCATTTGCACTCCCTA-1_1_1	-5.96334	-5.59918
TCATTTGGTCTGCATA-1_1_1	-6.24249	-5.6706
TCCACCACAAGTACCT-1_1_1	-5.48087	-6.09981
TCCACCACATTGTAGC-1_1_1	-5.58542	-5.53982
TCCACCATCATGTCTT-1_1_1	-6.03049	-5.98052
TCCACGTCAGGTGAGT-1_1_1	-5.79797	-6.20001
TCCACGTGTGAGCGAT-1_1_1	-6.92835	-6.05914
TCCATCGAGCACCCAC-1_1_1	-7.59421	-6.81031
TCCATCGAGTACAGAT-1_1_1	-2.77769	0.392716
TCCATCGCAGCAGACA-1_1_1	-5.88751	-5.58263
TCCATGCGTTCAACGT-1_1_1	-1.11603	1.47917
TCCCACAGTCAAATCC-1_1_1	-3.05891	2.07077
TCCCATGCAGAGTCAG-1_1_1	-6.41217	-7.00765
TCCCATGCAGGCATGA-1_1_1	-6.99775	-6.82796
TCCGAAAAGAGCATTA-1_1_1	3.51547	-2.49121
TCCGATCAGAGAGCCT-1_1_1	-6.38611	-5.62119
TCCGTGTTCTCGTGGG-1_1_1	-5.69312	-5.85013
TCCTAATTCTGCTAGA-1_1_1	-6.72839	-5.73674
TCCTCCCAGACCAAGC-1_1_1	-6.94369	-5.79173
TCCTCCCGTGGACCAA-1_1_1	-4.83831	-5.77838
TCCTCGACAACGGCTC-1_1_1	-7.08602	-6.66559
TCCTCGAGTCCCTGAG-1_1_1	-6.62995	-5.5836
TCCTCTTAGTGCACTT-1_1_1	-7.44623	-7.4178
TCCTCTTTCGAAGGAC-1_1_1	-7.00425	-7.08665
TCCTCTTTCTCGGTCT-1_1_1	-6.26633	-6.85779
TCCTTCTAGGTCTACT-1_1_1	-5.77167	-6.38439
TCCTTCTCAGTTCCAA-1_1_1	-6.07788	-6.2381
TCCTTTCAGGTTGACG-1_1_1	-6.06259	-6.44797
TCGAACAAGACCCTTA-1_1_1	-4.15762	-5.43466
TCGAACATCAGTGGGA-1_1_1	-6.40124	-6.45708
TCGACCTAGGTGATAT-1_1_1	-6.59071	-6.91314
TCGACGGCACGGCACT-1_1_1	-4.55264	-5.4962
TCGACGGCATTCACCC-1_1_1	-7.78611	-7.18302
TCGACGGTCCGGCTTT-1_1_1	-6.65538	-6.30527
TCGATTTCATGACGAG-1_1_1	-5.97034	-5.95279
TCGATTTTCCACGGGT-1_1_1	-4.97305	-5.90484
TCGCTCACAATATCCG-1_1_1	-7.13915	-6.8053
TCGCTTGGTGTTAGCT-1_1_1	-7.3455	-7.37522
TCGGATAAGGCTGTAG-1_1_1	-7.15315	-6.8649
TCGGATACAGTTCTAG-1_1_1	-6.18331	-5.04945
TCGGATACATGGTACT-1_1_1	-7.38397	-7.46486
TCGGATAGTTGTAGCT-1_1_1	-6.55971	-6.06601
TCGGATAGTTGTGCAT-1_1_1	-6.34988	-5.9844
TCGGGACGTTGCTCAA-1_1_1	-6.30011	-6.50054
TCGGGTGCAGTAACCT-1_1_1	-5.80056	-6.61254
TCGGTCTAGCATCAGG-1_1_1	-5.92171	-5.75987
TCGGTCTTCTTCGTGC-1_1_1	-5.96069	-6.01552
TCGTCCATCACAGAGG-1_1_1	-6.43615	-5.78386
TCGTGCTGTGGACCTC-1_1_1	-5.82824	-5.56193
TCGTGGGCATCATCTT-1_1_1	-5.59628	-6.9373
TCTAACTAGAGCAGAA-1_1_1	-2.57778	1.00213
TCTACATGTGGTGATG-1_1_1	-6.3244	-5.2529
TCTACCGCATGGCTAT-1_1_1	-4.99158	-5.93891
TCTCACGCAAGAGTTA-1_1_1	2.9404	-3.13262
TCTCACGTCCGTGTGG-1_1_1	-6.9191	-5.99479
TCTCAGCTCAGATTGC-1_1_1	-7.6389	-7.13936
TCTCAGCTCCACGAAT-1_1_1	-5.63431	-6.14532
TCTCAGCTCTAGTGTG-1_1_1	-6.51115	-6.2347
TCTCTGGAGCTAAACA-1_1_1	-6.80235	-7.01991
TCTCTGGGTATGGAAT-1_1_1	-6.03803	-6.6744
TCTGCCAAGCTAGAAT-1_1_1	-6.38338	-5.58438
TCTGCCAGTTTGTTGG-1_1_1	-5.74954	-5.23342
TCTGGCTAGGAGTACC-1_1_1	-5.52878	-5.35696
TCTGTCGCACCTATCC-1_1_1	-6.54802	-5.55731
TCTTAGTAGGTGATAT-1_1_1	-7.57151	-6.74776
TCTTAGTTCTTCGGAA-1_1_1	-7.07918	-5.49668
TCTTCCTGTAGCGCCT-1_1_1	-6.51909	-6.21736
TCTTGCGAGCAAGCCA-1_1_1	-5.79134	-6.36959
TCTTTGAAGCTATCTG-1_1_1	-6.34652	-6.60693
TCTTTGAAGTCGAATA-1_1_1	-6.6284	-6.97027
TCTTTGATCCGTTGAA-1_1_1	-5.78558	-5.14043
TGAATGCAGTATGAAC-1_1_1	-5.04217	-5.85489
TGAATGCGTAACGATA-1_1_1	-4.98222	-6.1184
TGAATGCTCTTTGCAT-1_1_1	-6.82349	-5.58585
TGACAGTAGTGGAAAG-1_1_1	-7.46771	-7.16734
TGACAGTCAAGGCAAC-1_1_1	-6.51939	-5.31244
TGACCCTCACACCAGC-1_1_1	-5.99605	-5.20259
TGACGCGAGAAACTCA-1_1_1	-4.40046	-5.21968
TGACGCGAGAAGATCT-1_1_1	-6.72015	-6.58504
TGACTCCAGGAAGTAG-1_1_1	-6.5403	-5.94652
TGACTCCAGTAACCGG-1_1_1	-6.11101	-5.6948
TGACTCCTCTTAATCC-1_1_1	-6.96054	-6.11035
TGAGCATCATTCCTCG-1_1_1	-6.0711	-6.4765
TGAGCGCAGAGCGACT-1_1_1	-6.72842	-5.60816
TGAGGGAAGGATTCAA-1_1_1	-6.91031	-6.97156
TGAGGGACAAGTGGGT-1_1_1	-6.28936	-6.3303
TGAGGGATCCCGGTAG-1_1_1	-5.88011	-6.212
TGAGGGATCGCTGCGA-1_1_1	-6.55506	-5.8333
TGAGGTTTCTTACTGT-1_1_1	-7.58972	-6.56895
TGAGTCAAGTAAACAC-1_1_1	-7.0913	-6.40021
TGATCAGAGGCGTTGA-1_1_1	-3.11926	2.14063
TGATCAGGTGAGGCAT-1_1_1	-7.18476	-7.13895
TGATGGTAGATACGAT-1_1_1	-6.77673	-6.11184
TGATTCTAGCGAGTCA-1_1_1	-3.19585	2.08284
TGATTCTAGTTGTCAC-1_1_1	-6.16723	-6.28242
TGATTCTTCCCTTTGG-1_1_1	-2.71376	0.456517
TGATTTCAGGTAAACT-1_1_1	-5.66087	-6.28995
TGATTTCTCACAGTGT-1_1_1	-6.89062	-7.06219
TGCAGATGTGCATGTT-1_1_1	-4.69129	-5.83394
TGCAGTATCGAGCCTG-1_1_1	-6.02226	-5.94312
TGCATCCCAAATACAG-1_1_1	-5.94329	-6.27691
TGCATCCCAACGCATT-1_1_1	-7.31322	-7.0971
TGCCGAGGTACAGCGA-1_1_1	-6.6931	-5.616
TGCGACGCAAAGAACT-1_1_1	-6.84263	-5.91964
TGCGATACAGCTGAAG-1_1_1	-5.28932	-5.95795
TGCGATAGTCGAGCTC-1_1_1	-5.65486	-5.59063
TGCGATATCCACACAA-1_1_1	-6.29365	-5.48424
TGCGATATCTAAGAAG-1_1_1	-4.4484	-5.50563
TGCGGCAAGCAACAAT-1_1_1	-7.73936	-7.3459
TGCGGGTTCAGCAATC-1_1_1	-6.24526	-6.03105
TGCTCCAGTCGCAACC-1_1_1	-6.46678	-5.80624
TGCTCGTCAACACACT-1_1_1	-7.09618	-6.99246
TGCTCGTGTTGTGGAG-1_1_1	-5.47835	-5.31632
TGCTGAATCATTCGGA-1_1_1	-7.26219	-6.27751
TGCTTGCAGTATTGCC-1_1_1	-3.23829	2.01936
TGGAGGATCTCGACCT-1_1_1	-6.74081	-5.11574
TGGATCAAGAGCTGCA-1_1_1	-6.30792	-6.29324
TGGATCACAGGTGGAT-1_1_1	-7.12231	-7.26749
TGGATGTAGCAATTAG-1_1_1	-7.2452	-6.32291
TGGCGTGTCCCAATAG-1_1_1	-6.08805	-6.21187
TGGGAAGAGTCATCGT-1_1_1	-6.02319	-5.58531
TGGGATTCAAATAGCA-1_1_1	-6.40552	-5.61328
TGGGATTCATCCGTGG-1_1_1	-6.89385	-6.47243
TGGGATTGTATGCGGA-1_1_1	-5.20249	-6.42467
TGGGATTGTCACCCTT-1_1_1	0.291942	3.698
TGGGCGTAGCCAAGGT-1_1_1	-5.79048	-6.48207
TGGGCTGGTAGCTTAC-1_1_1	-5.04952	-5.73476
TGGGCTGTCATGCCGG-1_1_1	-3.2399	2.12323
TGGGTTACAATGACCT-1_1_1	-7.22135	-6.91301
TGGGTTACACGCGCAT-1_1_1	-5.11921	-5.92927
TGGGTTAGTACAGAGC-1_1_1	-7.21127	-7.09607
TGGGTTATCAAGGTGG-1_1_1	-6.35547	-5.1842
TGGGTTATCCGCGGAT-1_1_1	-6.09375	-5.89584
TGGTACAAGTAGACAT-1_1_1	-7.72087	-7.15712
TGGTTAGGTTACAGCT-1_1_1	-4.20985	-5.40006
TGTAGACCAACAGATA-1_1_1	-7.17185	-6.2963
TGTAGACCATATCGGT-1_1_1	-6.36153	-6.66084
TGTAGACGTCAGCTTA-1_1_1	-5.31629	-5.50416
TGTCAGAAGGTTGAGC-1_1_1	-5.12081	-5.70155
TGTCCACCAGAAGCTG-1_1_1	-2.38573	0.697408
TGTCCCAGTCTTGTCC-1_1_1	-5.86196	-5.83882
TGTGATGAGGATACCG-1_1_1	-5.21587	-5.54419
TGTGATGCATTGTGCA-1_1_1	-6.57831	-6.46279
TGTGCGGGTCTAGATC-1_1_1	-6.90227	-6.89763
TGTTCCGCAGGTATGG-1_1_1	-6.21096	-6.01962
TGTTCCGGTTGTAGCT-1_1_1	-4.32984	-5.42367
TGTTCTAAGTCTAACC-1_1_1	-6.24531	-6.5974
TGTTCTAGTGCCCGTA-1_1_1	-6.66509	-6.55055
TGTTGAGCATCGTCCT-1_1_1	-6.13131	-5.6287
TGTTGAGGTACAGGTG-1_1_1	-6.47418	-6.83012
TGTTGAGGTTACACTG-1_1_1	-6.03808	-6.43391
TGTTGAGGTTGCATTG-1_1_1	-7.61678	-7.38748
TGTTGGATCCTGTTAT-1_1_1	-4.92643	-5.45138
TGTTTGTCACTAGGCC-1_1_1	-4.86695	-5.70365
TGTTTGTTCAACCTTT-1_1_1	-5.92453	-6.12116
TTAATCCAGACAGCTG-1_1_1	-6.43874	-7.12057
TTACAGGAGTGGTCAG-1_1_1	-5.79115	-6.44777
TTACAGGCAACACAGG-1_1_1	-6.03965	-5.26169
TTACAGGCATGACAGG-1_1_1	-4.58225	-5.906
TTACAGGGTTCAGGTT-1_1_1	-7.02785	-6.95242
TTACGTTGTCCGGTCA-1_1_1	-2.98493	2.16774
TTACTGTGTACCTAGT-1_1_1	-7.14898	-6.27583
TTAGGCACACGTAACT-1_1_1	-6.69712	-5.61794
TTAGGGTAGTAACCTC-1_1_1	-5.44899	-6.06376
TTAGGGTCACCATATG-1_1_1	-5.48506	-6.63461
TTAGTCTAGGTTCAGG-1_1_1	-5.85457	-6.414
TTATTGCCATCGAGCC-1_1_1	-6.14226	-6.3972
TTATTGCGTTGTGTAC-1_1_1	-6.01377	-5.66618
TTATTGCTCGGAAGGT-1_1_1	-5.81697	-5.89378
TTCAATCCAAGGTACG-1_1_1	-7.43125	-7.05169
TTCACCGAGCAGTACG-1_1_1	-5.6075	-5.53733
TTCACCGAGTCGGCAA-1_1_1	-6.15855	-5.02364
TTCACCGGTTTAGTCG-1_1_1	-6.90237	-6.5651
TTCACGCCAATTCGTG-1_1_1	-6.85414	-5.43472
TTCACGCCACTCCGGA-1_1_1	-7.04787	-5.74859
TTCACGCGTTAGAAAC-1_1_1	-6.23404	-6.07203
TTCAGGAAGAGCATTA-1_1_1	-6.81892	-6.11444
TTCAGGACAATGTCTG-1_1_1	-7.50063	-7.04782
TTCAGGATCTCTTGCG-1_1_1	-6.46131	-6.83424
TTCATGTTCACTCTTA-1_1_1	-5.49133	-5.82461
TTCATTGGTGGATTTC-1_1_1	-4.83283	-5.62796
TTCCAATAGACTTCGT-1_1_1	-5.86896	-6.25074
TTCCAATGTCACTTAG-1_1_1	-5.94092	-6.16998
TTCCGGTGTCATACCA-1_1_1	-6.10678	-6.92839
TTCCGTGAGCCTGCCA-1_1_1	-5.24321	-6.09923
TTCCGTGCAGTTAGAA-1_1_1	-6.33351	-6.92414
TTCCGTGTCTGTCGCT-1_1_1	-6.17285	-5.67322
TTCCTAATCACTGCTC-1_1_1	-5.75691	-6.19155
TTCCTCTCACCACTGG-1_1_1	-6.34354	-6.56969
TTCCTCTGTGAGTAGC-1_1_1	-5.07415	-5.57147
TTCCTCTTCACAAGGG-1_1_1	-6.89518	-7.00099
TTCGATTAGGGTTAGC-1_1_1	-7.41133	-6.68607
TTCGATTAGTCATCCA-1_1_1	-6.01599	-6.9685
TTCGATTTCATGCATG-1_1_1	-6.25403	-5.96181
TTCGCTGAGGCTATCT-1_1_1	-4.57318	-5.56704
TTCGCTGAGGTCACAG-1_1_1	-4.33286	-5.57506
TTCGGTCAGAATTGCA-1_1_1	-7.06845	-6.62801
TTCTAGTAGAGCTTTC-1_1_1	-3.09163	1.97358
TTCTAGTCACAGCGCT-1_1_1	-2.8602	0.320457
TTCTCTCGTAGAATAC-1_1_1	-6.91253	-6.39878
TTCTGTAAGATAGTCA-1_1_1	-5.96278	-6.68112
TTCTGTAGTGCGGTAA-1_1_1	-5.04466	-5.66815
TTCTTCCAGTAGTGCG-1_1_1	-5.64449	-5.56679
TTCTTCCGTCCGGATC-1_1_1	-6.19591	-6.13183
TTCTTGACACGACGCT-1_1_1	-5.88158	-6.21932
TTCTTGAGTAGTTCCA-1_1_1	-5.76769	-5.40067
TTCTTGAGTTGTGGCC-1_1_1	-7.25871	-6.10612
TTGAACGAGAGGGTGG-1_1_1	-6.96643	-6.85181
TTGAGTGAGGCAGCTA-1_1_1	-5.85054	-5.36352
TTGAGTGGTAGACTGG-1_1_1	-6.08262	-6.72191
TTGATGGTCACATTGG-1_1_1	-6.44877	-6.41861
TTGCATTTCAGCTTGA-1_1_1	-6.69416	-5.93842
TTGCCTGAGGCCACTC-1_1_1	4.06357	-2.37581
TTGCTGCAGCGGGTTA-1_1_1	-6.76197	-5.886
TTGGGATGTGGTATGG-1_1_1	-7.39681	-6.71636
TTGGGTAAGCGAAACC-1_1_1	-6.87265	-6.22842
TTGGGTAAGTCTTCCC-1_1_1	2.86127	-2.57214
TTGGGTAGTGGTAATA-1_1_1	-5.62225	-6.10121
TTGGTTTGTGTAGGAC-1_1_1	-6.37889	-5.28006
TTGGTTTTCCCACAGG-1_1_1	-5.63428	-6.31051
TTGTGGAGTCAGTCTA-1_1_1	-6.02821	-6.39891
TTGTGTTCAAACTAGA-1_1_1	-5.76489	-6.15934
TTGTTCAAGCGATGCA-1_1_1	-5.58498	-6.50664
TTGTTCAGTGATACTC-1_1_1	-6.53174	-5.12471
TTGTTCATCGTCTACC-1_1_1	-6.1887	-6.61367
TTGTTGTCAGTTAGAA-1_1_1	-3.28496	1.82732
TTGTTGTTCATTGTTC-1_1_1	-6.32417	-5.47107
TTGTTTGAGAGGGCGA-1_1_1	-5.43532	-6.37265
TTTACCAAGCACCCAC-1_1_1	-4.80308	-5.41597
TTTACCACAGAGATGC-1_1_1	-2.78552	0.260201
TTTACCACATGTGGTT-1_1_1	-5.37836	-5.71046
TTTACCATCATAAGGA-1_1_1	-6.56146	-5.17636
TTTACTGAGACTCATC-1_1_1	-6.57604	-7.05154
TTTACTGAGGTTTACC-1_1_1	-5.11188	-5.69139
TTTAGTCAGACGCAGT-1_1_1	-6.97274	-6.35647
TTTAGTCGTCTGTTAG-1_1_1	-6.04206	-6.19487
TTTAGTCGTGATATAG-1_1_1	-5.0424	-5.81065
TTTAGTCTCGCCTTTG-1_1_1	-4.27115	-5.5291
TTTATGCAGCACTTTG-1_1_1	-6.33367	-6.51612
TTTATGCGTTGTATGC-1_1_1	-7.48054	-6.74751
TTTATGCTCGTTCCTG-1_1_1	-4.91321	-5.46273
TTTCACAGTCGATGCC-1_1_1	-6.18216	-6.64429
TTTCACAGTTGACGGA-1_1_1	-7.47846	-6.45977
TTTCATGCAGGTTCAT-1_1_1	-5.6947	-6.45406
TTTCGATCAGAAACCG-1_1_1	-6.34798	-7.01916
TTTGACTCATACGCAT-1_1_1	-4.19061	-5.31354
TTTGATCTCCACAAGT-1_1_1	-7.48595	-6.40859
TTTGGTTTCTTTACAC-1_1_1	-6.01552	-5.29491
TTTGTTGTCTAGGAAA-1_1_1	-7.27885	-6.24315
AAACCCATCACAGTGT-1_2_1	2.72933	-0.690049
AAACGCTAGGCCTAAG-1_2_1	2.60229	-0.122906
AAACGCTCAATGCAGG-1_2_1	2.50102	-1.36134
AAAGAACCACGTCATA-1_2_1	1.69989	1.45254
AAAGAACGTTATGTGC-1_2_1	1.29324	2.17706
AAAGGATCAACTAGAA-1_2_1	2.93678	0.561448
AACAAAGGTGCGACAA-1_2_1	1.96675	1.81217
AACAACCGTCTGTAGT-1_2_1	2.63892	-2.3299
AACCCAAAGTACTGTC-1_2_1	3.01358	-1.05474
AACCTTTCACGGGTAA-1_2_1	2.60642	-0.561021
AACCTTTGTTATAGAG-1_2_1	3.46074	-0.898498
AAGCGTTAGTTAACGA-1_2_1	2.77825	0.429016
AAGTACCGTGGCAGAT-1_2_1	2.30762	-0.742234
AAGTGAATCCCTAGGG-1_2_1	2.28189	0.213779
AATAGAGGTTCTCCCA-1_2_1	1.66314	-1.85522
AATGAAGGTACCAGAG-1_2_1	-1.55453	0.126578
AATGACCTCGACGCGT-1_2_1	-2.23935	0.0515017
AATGACCTCGCCTATC-1_2_1	2.67027	-0.803248
AATGGAATCACTCTTA-1_2_1	3.27829	0.338569
AATGGAATCGAAGTGG-1_2_1	-3.81886	-5.18056
AATTCCTCATCTATCT-1_2_1	1.49603	-3.4104
AATTTCCTCATGCAGT-1_2_1	2.54792	-1.83425
ACACCAAAGTATCCTG-1_2_1	2.07994	-0.566223
ACCCTCAAGACTCTAC-1_2_1	-2.56088	0.121284
ACCGTTCAGCAGCGAT-1_2_1	2.08588	-1.05623
ACGGGTCCACACTTAG-1_2_1	2.06875	-0.706884
ACGGGTCTCTCAGAAC-1_2_1	-1.73549	-0.41613
ACGGTCGTCTTCGGAA-1_2_1	1.94089	-1.25804
ACGTAGTGTCAAACGG-1_2_1	1.88487	0.854276
ACTATCTCATTGACTG-1_2_1	3.11771	-0.556514
ACTATCTTCTGCGGAC-1_2_1	1.9962	-1.47257
ACTCTCGAGATAGCAT-1_2_1	3.75884	0.0742474
ACTTAGGGTTATCTGG-1_2_1	2.30285	-0.900693
ACTTCCGTCTTGGTCC-1_2_1	2.42337	-0.416028
AGAAGCGCAGAAACCG-1_2_1	2.67776	-2.34526
AGACACTAGTCGAGGT-1_2_1	2.51548	-0.902564
AGACACTTCCGTGACG-1_2_1	2.44843	-0.378055
AGACAGGAGAAACCCG-1_2_1	2.48028	-0.776391
AGACCATAGACACACG-1_2_1	2.34673	-1.16092
AGACCATCAACTACGT-1_2_1	3.26272	-0.962401
AGAGAATTCACTACGA-1_2_1	2.07999	-0.774345
AGAGAGCGTCCCAAAT-1_2_1	2.04863	-1.00251
AGCATCATCGGTAACT-1_2_1	2.01688	-1.06441
AGCGCCATCCTCAGAA-1_2_1	2.04982	-0.552441
AGCGCTGGTCGTAATC-1_2_1	2.43064	-0.240291
AGCTTCCCACCTTCGT-1_2_1	1.751	-1.34209
AGGAAATCAAGCAATA-1_2_1	2.64138	-0.948911
AGGACTTAGCTCTTCC-1_2_1	1.91325	-3.38896
AGGAGGTCATTATGCG-1_2_1	2.86935	0.906109
AGGAGGTTCGACGACC-1_2_1	2.63296	-0.975252
AGGATAAAGGAATTAC-1_2_1	2.52068	1.07345
AGGATAATCTTCTAAC-1_2_1	2.22865	-0.869427
AGGGAGTGTTGTGCAT-1_2_1	2.68791	-1.45166
AGGGTGAGTTCAGCTA-1_2_1	2.47435	-2.92317
AGGTCATTCTAACGGT-1_2_1	2.51991	-0.659838
AGGTTGTCAAACGTGG-1_2_1	3.22727	-0.457833
AGTAACCCACATGACT-1_2_1	4.3352	-0.76801
AGTACCACAGACACCC-1_2_1	2.1446	-1.4581
AGTCTCCAGGGCTAAC-1_2_1	2.51104	-0.123675
AGTGTTGGTGAATGTA-1_2_1	1.86186	-1.39647
AGTGTTGTCATTATCC-1_2_1	3.25123	-0.579883
ATACCGAAGCGATGAC-1_2_1	2.3442	-1.29423
ATAGAGAGTAGCTTTG-1_2_1	1.93452	-1.1449
ATAGGCTGTGACACGA-1_2_1	2.09719	-0.833455
ATATCCTAGACCATTC-1_2_1	2.43646	-0.739178
ATATCCTCACTCGATA-1_2_1	2.3245	-0.354579
ATCACAGCAATTGCGT-1_2_1	2.05261	-0.568987
ATCAGGTAGCGCCTAC-1_2_1	3.40492	-1.46179
ATCGTAGCAGCAGTCC-1_2_1	2.37289	-1.40102
ATCTCTAAGAGGGTAA-1_2_1	1.86849	-1.43608
ATCTCTACACTTGAGT-1_2_1	1.97589	-1.49971
ATCTTCATCCCTAGGG-1_2_1	2.03795	-0.622625
ATGAAAGGTGTAAACA-1_2_1	2.19769	-0.188881
ATGACCATCTTGGCTC-1_2_1	2.30875	-3.76325
ATGATCGAGATGGCGT-1_2_1	2.49605	-1.10943
ATGATCGTCGTTGTAG-1_2_1	3.1903	-1.18089
ATGGATCAGCCTTTCC-1_2_1	1.94359	-0.807977
ATGGATCCACGCCACA-1_2_1	2.52908	0.819741
ATGGGAGTCGCACGGT-1_2_1	1.8223	-1.73065
ATGTCTTAGCTAGATA-1_2_1	1.87533	-1.1194
ATGTCTTGTGCGGTAA-1_2_1	2.22119	0.661647
ATTCACTAGGAACGAA-1_2_1	4.11001	-3.1096
ATTCGTTAGCCGAACA-1_2_1	2.26926	-2.59564
ATTGGGTAGCCTCTCT-1_2_1	1.81243	-2.32716
ATTTACCGTGCAGGAT-1_2_1	2.1825	-0.331959
ATTTCACAGGTTAAAC-1_2_1	2.08437	-1.12514
CAAAGAATCCATTGGA-1_2_1	1.57074	1.43307
CAACCTCGTTATGACC-1_2_1	1.50261	-3.58035
CAACGATAGAGGGTGG-1_2_1	2.00695	-1.2366
CAACGATAGGTTCAGG-1_2_1	2.89347	-0.965885
CAAGACTGTGGAACAC-1_2_1	1.9126	-1.93045
CAAGAGGGTTACGCCG-1_2_1	1.97596	-2.37262
CAAGAGGTCCTACGAA-1_2_1	2.15755	-0.255997
CAATACGAGAGTGTTA-1_2_1	2.49331	-1.18226
CAATTTCGTGGGCTTC-1_2_1	-1.69552	-0.455458
CACGAATAGAAATGGG-1_2_1	2.68731	-3.48063
CACGAATCATTGCAAC-1_2_1	2.58351	-0.360197
CACTAAGCAAGTTCCA-1_2_1	3.44961	-2.09669
CAGATCAGTAGTATAG-1_2_1	1.24343	-1.03428
CAGATTGCAGCGGTTC-1_2_1	2.23976	-1.29899
CAGATTGGTCATCGGC-1_2_1	2.92871	-1.3493
CAGCCAGTCTACTTCA-1_2_1	2.71246	-1.75249
CAGTTCCCAAAGCAAT-1_2_1	1.86901	-2.90087
CATACCCCAGCAGGAT-1_2_1	0.734715	-0.153923
CATACCCCATCCTCAC-1_2_1	1.81268	-2.21945
CATACTTGTAATGTGA-1_2_1	2.02185	-1.69615
CATAGACGTTTACCAG-1_2_1	3.20693	-1.33087
CATGCCTGTCAGTCGC-1_2_1	2.66866	-0.742847
CATGGATGTGTACATC-1_2_1	1.92514	-0.89903
CATGGTAGTTCAGCTA-1_2_1	2.38184	0.00932007
CATTCATCACATGTTG-1_2_1	2.05503	-0.938001
CATTCATTCTCTCGAC-1_2_1	2.04274	-0.986094
CATTCCGGTCCTGAAT-1_2_1	2.71859	0.840904
CATTCCGTCCACTTTA-1_2_1	2.51656	-2.69562
CATTGTTTCTGTCCCA-1_2_1	1.99622	-0.70929
CCAAGCGAGATGCAGC-1_2_1	2.57354	-0.26729
CCAATTTAGATGAAGG-1_2_1	2.04447	-1.55942
CCACACTTCGCCGAGT-1_2_1	2.4797	-0.227389
CCACGTTGTCGAGCAA-1_2_1	1.96739	-0.740897
CCATAAGGTGGATCGA-1_2_1	1.59703	-2.56422
CCCTCTCGTGCTCTTC-1_2_1	2.98826	-0.156471
CCGATCTAGTGAGCCA-1_2_1	3.82105	-2.03005
CCGCAAGGTGTTACAC-1_2_1	1.97267	-1.26775
CCGGTAGGTACGGATG-1_2_1	2.66898	-2.49377
CCTAACCTCGAGCTGC-1_2_1	2.43344	0.0425606
CCTCAGTTCGAGATAA-1_2_1	2.46695	-1.32521
CCTCCAACAAACACCT-1_2_1	2.25453	-0.721448
CCTCCTCGTATTCCGA-1_2_1	-1.52246	1.08668
CCTTCAGAGCTCGGCT-1_2_1	2.44976	-0.353066
CCTTGTGCATCATTGG-1_2_1	2.20678	-0.462507
CCTTTGGTCGTTGCCT-1_2_1	1.52827	-1.76688
CGAATTGGTGTACGCC-1_2_1	2.17284	-3.85873
CGACAGCTCCTACACC-1_2_1	1.46103	-2.77127
CGATCGGGTACCGTGC-1_2_1	2.31818	-3.02035
CGATGGCAGCTTAAGA-1_2_1	-7.45665	-7.29901
CGCATAAGTTTGAAAG-1_2_1	2.20512	-2.97015
CGCATAATCTTACCAT-1_2_1	2.53301	-0.0427862
CGCGTGACACCATTCC-1_2_1	2.79041	0.0213547
CGGAACCGTGACAGCA-1_2_1	2.10787	-1.04345
CGGCAGTCAGAACTCT-1_2_1	1.74546	-2.75155
CGGGACTGTTACGCCG-1_2_1	2.13966	-0.942338
CGGGACTTCTGGACCG-1_2_1	2.63231	-0.547316
CGGGCATGTGGAGGTT-1_2_1	2.69505	-0.199047
CGTAATGTCACTACGA-1_2_1	2.40563	0.178782
CGTTCTGAGGGCAACT-1_2_1	2.69259	-0.165842
CGTTGGGTCACACCGG-1_2_1	1.85002	-1.09361
CTACGGGGTAAGCGGT-1_2_1	2.90271	-0.160763
CTATAGGTCGAACCAT-1_2_1	-0.180921	3.35651
CTATCCGAGACGCTCC-1_2_1	2.33393	4.10665
CTATCTAAGTAAACAC-1_2_1	3.04117	0.0260138
CTCAATTGTAGCTTGT-1_2_1	1.76448	2.16806
CTCAGAAAGTTCGCAT-1_2_1	1.58709	-1.03013
CTCAGTCAGCGTCTGC-1_2_1	2.51587	1.01614
CTCAGTCTCGTTCATT-1_2_1	1.55542	-2.83338
CTCATGCAGCACTTTG-1_2_1	2.06372	-1.03455
CTCATTAAGACAGCTG-1_2_1	2.26132	-0.347722
CTCCACAAGCAACTTC-1_2_1	1.93617	-2.23994
CTCCATGTCGAGAAGC-1_2_1	2.73011	-0.628745
CTCCCAACAAGGGTCA-1_2_1	2.45957	-1.44708
CTCCCTCGTATCGAGG-1_2_1	2.12998	-1.58387
CTCCGATGTCGTCAGC-1_2_1	1.85836	-1.24736
CTCCGATTCTCTTGCG-1_2_1	3.33325	-1.09623
CTCTCGAAGCGTACAG-1_2_1	2.55845	-0.255234
CTCTGGTGTGAGGAAA-1_2_1	2.99029	1.71119
CTGAATGCACTTGAAC-1_2_1	2.74603	-1.02665
CTGAGCGAGGTAAAGG-1_2_1	2.47453	0.104158
CTGCGAGCAAGACCGA-1_2_1	1.64839	-2.96918
CTGGTCTGTACTCGTA-1_2_1	2.18409	-2.01881
CTGTGGGGTTGTGCCG-1_2_1	1.47659	-3.44723
CTTCCGATCTGACCCT-1_2_1	1.8797	-3.68577
CTTCCTTAGCCAACCC-1_2_1	2.44662	2.02038
CTTCGGTCATTGGCAT-1_2_1	1.25331	3.52894
GAACGTTTCGTCGACG-1_2_1	2.44696	-2.77872
GAACTGTCAGGGATAC-1_2_1	1.97611	-1.13679
GAAGAATAGTAAGGGA-1_2_1	2.59671	-0.676453
GAAGAATCACCACTGG-1_2_1	-3.07746	2.0737
GAAGCCCCATTCAGGT-1_2_1	2.21103	-0.65653
GAAGGGTTCGATGCTA-1_2_1	0.902327	-2.61667
GAAGTAATCTGAATGC-1_2_1	2.184	-0.521463
GACACGCAGATCGCCC-1_2_1	2.08957	-2.81671
GACGTTATCCTACACC-1_2_1	2.94435	-0.597053
GACTCTCTCACAACCA-1_2_1	3.10844	-0.292947
GAGTCATCATCCGGCA-1_2_1	2.53943	-1.65474
GAGTCATGTGCAACAG-1_2_1	2.42068	-0.797843
GAGTCTACATCGATAC-1_2_1	2.16173	-1.82073
GAGTTTGGTCGTTCAA-1_2_1	1.32859	-1.72545
GAGTTTGTCAAGAAAC-1_2_1	2.07822	4.45692
GATAGAAAGCCTGTCG-1_2_1	3.92757	-3.07918
GATCCCTCAATACCCA-1_2_1	2.51373	3.06829
GATGGAGAGTCTGGTT-1_2_1	1.96355	-0.929576
GATTGGTGTTGCATGT-1_2_1	2.23273	-1.28019
GCAACATCATCGTCCT-1_2_1	2.0219	-1.29629
GCACATAAGGCGTCCT-1_2_1	1.31023	-2.30447
GCACATAGTCAACACT-1_2_1	1.72571	-1.66841
GCACATATCTGGGCAC-1_2_1	-2.47445	0.0395152
GCATCTCGTGACTGTT-1_2_1	2.71626	-0.163168
GCATCTCTCATTACCT-1_2_1	2.2902	-0.123866
GCATGATCAATTGCGT-1_2_1	4.12214	-3.00517
GCATTAGCAGCACACC-1_2_1	2.40301	-1.78823
GCCAGTGAGCAGCACA-1_2_1	1.65803	-0.0190945
GCCGTGAAGGTTGGTG-1_2_1	1.9633	-1.15243
GCCGTGAGTTCCCAAA-1_2_1	3.582	-0.799227
GCCTGTTGTTTCTATC-1_2_1	2.36958	-0.445718
GCGAGAATCGTACACA-1_2_1	2.63008	-1.20917
GCGGAAAAGTAATTGG-1_2_1	2.00655	-0.930558
GCGGAAATCTCTCGAC-1_2_1	2.21996	-0.612045
GCGGATCCAACCGACC-1_2_1	2.26757	-1.04973
GCGGATCGTAGTCTGT-1_2_1	2.77478	-1.79713
GCTACAAGTCGTATGT-1_2_1	1.82585	-1.88136
GCTACCTTCCTTGGAA-1_2_1	1.39064	-1.96918
GCTGAATGTCACTGAT-1_2_1	3.79439	-0.244188
GCTGCAGCATCGAGCC-1_2_1	-1.30691	1.06733
GCTGCAGGTTTCGGCG-1_2_1	2.15504	-0.672465
GCTTCACGTATGCAAA-1_2_1	2.32879	-2.47323
GCTTCACTCGCTATTT-1_2_1	2.28384	-0.917032
GGAAGTGAGGTTCTTG-1_2_1	2.0197	-0.988479
GGAAGTGGTCACCCTT-1_2_1	-1.27892	-0.648785
GGACGTCAGGACGGAG-1_2_1	2.92667	-0.368344
GGCACGTCAGTGGCTC-1_2_1	2.2483	-1.03259
GGCGTCAGTAGTTACC-1_2_1	1.97839	-1.08578
GGCTGTGGTTTAGACC-1_2_1	3.13686	1.4909
GGGAAGTCATACAGAA-1_2_1	2.54579	-1.17189
GGGACAACACACAGAG-1_2_1	2.31472	-1.22116
GGGACTCTCGCGTTTC-1_2_1	1.98984	-1.3653
GGGCCATTCGGTGCAC-1_2_1	4.44026	-2.96679
GGGCTCATCTTACTGT-1_2_1	2.04536	-0.928846
GGGTATTCATTCGGGC-1_2_1	2.79656	-0.580935
GGGTCTGTCGCCTTGT-1_2_1	1.94299	-1.07746
GGGTGTCCACAGAAGC-1_2_1	-1.85908	0.160491
GGGTGTCGTATGGAAT-1_2_1	-7.50016	-7.20847
GGTGGCTCATCTAGAC-1_2_1	2.24271	-1.8786
GGTTAACTCCTATTTG-1_2_1	2.01535	-1.22499
GGTTCTCAGGACCCAA-1_2_1	2.15669	-0.257465
GGTTGTAAGCTGACAG-1_2_1	2.05368	-0.848427
GTAAGTCTCTAGTTCT-1_2_1	2.78711	0.296238
GTAATGCGTGGCATCC-1_2_1	2.12822	0.113767
GTACAACCAGCAGTCC-1_2_1	1.90403	-0.732055
GTAGAAACAACCCTAA-1_2_1	2.15001	-0.853247
GTAGGAGCAACAGCTT-1_2_1	1.99283	-2.49361
GTCCACTTCGTGGACC-1_2_1	1.96481	-2.5757
GTCGCGATCTCGCGTT-1_2_1	-1.81464	-0.20098
GTCGTTCCACAACGTT-1_2_1	-6.02933	-6.28177
GTCTACCCACACTGGC-1_2_1	1.61611	-1.63685
GTGAGCCGTGTTTACG-1_2_1	1.99579	-1.40363
GTGATGTTCTCAACCC-1_2_1	2.52998	3.13262
GTGCAGCGTAGATCGG-1_2_1	2.18474	-0.908878
GTGGAGACAGCTACTA-1_2_1	3.08765	-0.559912
GTTAGTGAGGACAACC-1_2_1	3.0382	-0.610229
GTTCATTGTGCCCGTA-1_2_1	2.6126	-0.435949
GTTCGCTAGTAAGCAT-1_2_1	2.88198	-0.332904
GTTGTCCAGTAAGCAT-1_2_1	2.79228	-0.504984
GTTGTGAGTGAGTAGC-1_2_1	2.06565	-1.57968
GTTTACTCAGGCAATG-1_2_1	1.95121	-1.08244
TAACGACGTTCGGTAT-1_2_1	4.0798	-2.62107
TAAGCGTTCGATACGT-1_2_1	2.40468	-0.537192
TACCGGGTCTGGGCAC-1_2_1	1.87742	-1.19962
TACGGGCGTTAGGACG-1_2_1	2.25558	0.898387
TATCCTATCGTGTGAT-1_2_1	2.03582	-1.17982
TATCGCCTCGTCTCAC-1_2_1	2.32221	1.39823
TATCTGTGTGGCTGCT-1_2_1	4.06205	1.42152
TATCTGTTCTCTATGT-1_2_1	2.02252	-0.587633
TATCTTGTCTCGAGTA-1_2_1	1.01515	-3.31032
TATTTCGCAAGATGGC-1_2_1	2.23733	-0.91192
TCAATTCAGCGATGAC-1_2_1	2.3488	-0.401709
TCACAAGCAGTTACCA-1_2_1	-1.13358	0.742195
TCACAAGGTACGGCAA-1_2_1	3.41028	-0.758701
TCACACCTCACCACAA-1_2_1	-2.17365	0.216732
TCACATTCACGTCTCT-1_2_1	2.10793	-2.3028
TCACGGGTCCACGTAA-1_2_1	2.17521	-1.11396
TCACTATCATCTCGTC-1_2_1	2.21992	-0.90997
TCAGGGCAGATCCGAG-1_2_1	2.75816	-1.70314
TCAGGTATCCGCATAA-1_2_1	1.97259	-0.454918
TCAGTCCAGAAACTCA-1_2_1	0.280232	-0.26764
TCAGTTTTCAAAGAAC-1_2_1	2.63406	-0.763626
TCAGTTTTCACAAGAA-1_2_1	1.97856	-0.500074
TCATTACTCCATCTGC-1_2_1	3.58947	-0.892031
TCATTTGGTTCGGCCA-1_2_1	1.43387	-3.05788
TCCACCAAGGACTGGT-1_2_1	2.02738	-1.43504
TCCATCGGTTCTCCAC-1_2_1	2.56782	3.08167
TCCATGCTCTACTGAG-1_2_1	2.13582	-0.856848
TCCCATGCAGAGCTAG-1_2_1	2.64957	-0.244602
TCCGATCAGCCTTTCC-1_2_1	2.05485	-0.731994
TCCGATCTCTCATGCC-1_2_1	2.8267	-0.157368
TCCGTGTCACCCTAAA-1_2_1	3.1926	0.470568
TCCGTGTCATCTCATT-1_2_1	2.09404	-1.06942
TCCTCGAAGTCACTCA-1_2_1	2.42474	-0.449085
TCCTCTTAGCGATGGT-1_2_1	2.36316	-0.501105
TCCTTCTAGGCTGGAT-1_2_1	2.46743	-0.353882
TCCTTTCAGGACGCAT-1_2_1	1.75144	-2.67027
TCGAACAGTACTCCGG-1_2_1	2.44252	0.492751
TCGACCTCACTATCCC-1_2_1	2.02245	-1.06064
TCGACCTTCGAAACAA-1_2_1	1.97349	0.779696
TCGACGGTCCATCTCG-1_2_1	3.03419	-0.910661
TCGCACTCAGTAGAGC-1_2_1	2.55337	-0.473177
TCGCTCAGTTGGTACT-1_2_1	2.16457	-0.553032
TCGGATACACCTTCGT-1_2_1	2.28554	-0.915929
TCGTGGGAGGTAAGTT-1_2_1	2.28542	-2.33929
TCTATACAGTGGCCTC-1_2_1	1.37557	-0.26088
TCTGCCAGTAAGGCCA-1_2_1	2.52371	0.118781
TCTGTCGCACTTGGGC-1_2_1	1.79561	-3.41251
TCTGTCGTCCCTTGTG-1_2_1	2.50709	1.16656
TCTTCCTGTTGGGTAG-1_2_1	1.12896	-1.57837
TCTTCCTTCAACACGT-1_2_1	1.98801	-0.536712
TGAATGCTCTCTATAC-1_2_1	2.68978	-0.686356
TGAGCATCAACAAAGT-1_2_1	2.09861	-0.693973
TGATCAGGTGATACAA-1_2_1	2.50237	-0.244954
TGATTCTCAGATCATC-1_2_1	3.47149	-1.04942
TGATTCTTCACCGGTG-1_2_1	2.30433	0.611759
TGCACGGTCTCGAACA-1_2_1	1.96298	-0.97436
TGCAGTATCCGAACGC-1_2_1	2.05505	-0.720587
TGCATGAGTAGATTAG-1_2_1	2.79003	-0.509229
TGCCGAGGTTGGGTTT-1_2_1	2.12336	-1.4966
TGGAACTGTACTGGGA-1_2_1	2.58987	0.19058
TGGAGAGAGTCTGCAT-1_2_1	2.06934	-1.23325
TGGATGTAGAGATGCC-1_2_1	3.13465	-2.64078
TGGGAGACATTGCCGG-1_2_1	-1.38518	-0.381302
TGGGATTCAAATGAGT-1_2_1	-1.66452	1.20269
TGGGTTAGTGGACCTC-1_2_1	-1.69501	1.05073
TGTAAGCAGTCACAGG-1_2_1	2.56364	-0.300258
TGTACAGTCCTGTTGC-1_2_1	2.86315	1.60679
TGTAGACTCCAAGCTA-1_2_1	2.7621	-0.00587721
TGTGCGGTCCACGAAT-1_2_1	3.2355	-1.4047
TGTTCATGTCGCATTA-1_2_1	3.28558	-1.47907
TTACCATTCCCTGGTT-1_2_1	2.13881	-0.936128
TTACCGCGTGCACGCT-1_2_1	-1.58794	0.103769
TTAGGCATCTGAGAAA-1_2_1	2.82234	0.335214
TTAGGGTAGTAACAGT-1_2_1	2.49154	1.24911
TTAGGGTTCGCGAAGA-1_2_1	1.95964	-1.16565
TTAGTCTCAGGTTCGC-1_2_1	2.57217	-1.40645
TTCCAATAGACCAGCA-1_2_1	2.32235	-0.642172
TTCCAATGTTCAAGTC-1_2_1	2.77375	-0.386908
TTCCGTGAGGTGAGAA-1_2_1	2.03061	-0.99366
TTCCTAAGTCGCTTAA-1_2_1	3.2584	-0.504236
TTCGATTCACTACGGC-1_2_1	2.23305	-0.303149
TTCTAACCACAGTCAT-1_2_1	1.89319	-0.992689
TTCTGTACACGATTCA-1_2_1	3.28423	0.89089
TTGGTTTGTGTCTAAC-1_2_1	2.07095	-1.01407
TTGTTCATCCCATACC-1_2_1	2.01202	-0.724043
TTGTTTGGTACAAACA-1_2_1	2.90532	-0.705945
TTTACTGAGCGTTGTT-1_2_1	2.15679	-1.34048
TTTATGCAGATCCAAA-1_2_1	1.97722	-3.24003
TTTATGCTCGCCTTGT-1_2_1	1.99785	-0.909688
TTTCATGGTCTGCAAT-1_2_1	1.97065	-2.36133
TTTGACTCACACAGCC-1_2_1	1.95934	-2.22097
TTTGGAGAGATGCAGC-1_2_1	-2.40961	-0.052414
AAACCCAAGCAGGCTA-1_3_1	0.816351	3.15411
AAACCCACAACACGAG-1_3_1	-0.363743	3.37797
AAACCCAGTAACGATA-1_3_1	1.22881	2.40327
AAACCCAGTATTCCTT-1_3_1	-0.00678428	2.35164
AAACGAAAGCAAACAT-1_3_1	3.53197	2.29018
AAACGCTGTAGATGTA-1_3_1	0.569408	2.66697
AAACGCTTCTCGACGG-1_3_1	2.96225	2.66066
AAAGAACAGGAACTCG-1_3_1	1.38329	4.39847
AAAGAACCAGCCGTTG-1_3_1	2.02795	2.29542
AAAGGATAGTGGTTCT-1_3_1	-7.86876	-7.17588
AAAGGATGTGAATAAC-1_3_1	1.35902	1.51911
AAAGGGCCAAGCGCAA-1_3_1	2.42457	2.54955
AAAGGTATCATTCTTG-1_3_1	1.73731	5.12699
AAATGGACAGGTCCCA-1_3_1	-2.45156	2.25069
AACAAAGAGTCTTCCC-1_3_1	-1.30346	4.23019
AACAAAGCAGCTTTGA-1_3_1	1.74117	1.84491
AACAAAGGTAGCACGA-1_3_1	0.78113	2.40863
AACACACAGCACACCC-1_3_1	2.59779	2.48649
AACACACAGGGCATGT-1_3_1	1.50445	2.897
AACCAACGTATTAAGG-1_3_1	0.268531	2.7088
AACCACAGTGAGATAT-1_3_1	0.769848	0.837033
AAGATAGGTCACGACC-1_3_1	2.80907	2.14811
AAGATAGTCATTGCCC-1_3_1	3.12467	2.32825
AAGCATCAGATGTTGA-1_3_1	1.98192	1.11268
AAGCCATTCACGATCA-1_3_1	0.217749	3.10541
AAGCGAGTCGTTCATT-1_3_1	1.33521	3.50068
AAGGAATTCGAACGCC-1_3_1	-0.735797	1.26235
AAGGTAATCACTCTTA-1_3_1	2.08666	1.92588
AAGTTCGAGGACTAAT-1_3_1	1.29608	2.3584
AAGTTCGGTAGTATAG-1_3_1	1.79094	2.73093
AAGTTCGGTCTCCTGT-1_3_1	2.01044	1.73834
AATAGAGCACCTCTAC-1_3_1	1.73601	4.72207
AATCGACTCGGAAGGT-1_3_1	1.95527	2.31604
AATCGTGGTGTCCTAA-1_3_1	1.27167	1.76711
AATGACCTCCCAAGCG-1_3_1	-0.253491	4.62931
AATGCCACACACCTAA-1_3_1	0.560543	2.76465
AATGCCAGTGGTCTTA-1_3_1	1.44048	4.17201
AATGGAATCTACTATC-1_3_1	2.03466	4.60146
AATTCCTGTGTTACAC-1_3_1	3.13106	0.707316
ACAAAGAAGCCTCAAT-1_3_1	-0.184672	2.22383
ACAAGCTAGTGGTTCT-1_3_1	1.07117	2.09481
ACAAGCTTCCAAGCAT-1_3_1	1.46309	2.17266
ACACGCGGTAACCAGG-1_3_1	-0.637875	1.44862
ACAGAAAGTCCAATCA-1_3_1	-1.23821	3.79155
ACAGCCGAGGAAGAAC-1_3_1	1.07917	2.07754
ACAGCCGAGTCAGGGT-1_3_1	2.05672	2.50631
ACAGCCGGTACGAAAT-1_3_1	1.05111	1.77874
ACAGGGATCGCGTAGC-1_3_1	0.872105	1.19089
ACATCCCAGGTCCCGT-1_3_1	2.89028	2.71701
ACATCCCCATGTGGTT-1_3_1	0.66228	2.43349
ACATCCCGTGTCATGT-1_3_1	1.36377	2.92742
ACATCCCTCCACACCT-1_3_1	0.6745	2.18735
ACATCGACAGTGTGGA-1_3_1	0.98626	2.15749
ACCCAAACAGACTCTA-1_3_1	1.30998	2.68044
ACCCAAATCCCAACTC-1_3_1	3.01993	2.5471
ACCCTCAAGACTCTAC-1_3_1	-2.5983	0.252405
ACCCTCATCTCTATAC-1_3_1	1.0764	2.72356
ACCCTTGGTCTTGCGG-1_3_1	0.490543	4.17018
ACCCTTGTCTCACTCG-1_3_1	0.643735	2.19227
ACCTACCGTGCCTACG-1_3_1	1.21803	3.29193
ACCTGAAGTTGTGGAG-1_3_1	1.4735	2.3014
ACGATGTGTCTGTGCG-1_3_1	0.787116	2.88423
ACGGAAGGTCATGACT-1_3_1	2.42475	3.25628
ACGGAAGGTGTAGGAC-1_3_1	3.2914	2.53607
ACGGAAGTCAGGAAAT-1_3_1	2.7594	1.62247
ACGGTCGCAGCGGATA-1_3_1	1.52932	0.902777
ACGGTTATCTTCTGGC-1_3_1	1.4893	2.88303
ACGTAACTCCATCTAT-1_3_1	2.84705	2.1423
ACGTAGTGTCCAGAAG-1_3_1	2.94895	1.30715
ACGTCCTGTACTAACC-1_3_1	0.798362	2.32784
ACGTTCCGTGCCCACA-1_3_1	-0.226574	2.90984
ACGTTCCTCATTCTTG-1_3_1	3.72836	2.07763
ACTACGACAGGTTCAT-1_3_1	-1.62711	3.02298
ACTATCTCAACGTATC-1_3_1	-2.16207	2.41902
ACTATGGAGCGTGAGT-1_3_1	3.53559	2.12882
ACTATGGAGTTTCGGT-1_3_1	2.80119	2.76016
ACTATTCCAAATAGCA-1_3_1	1.877	2.24592
ACTATTCGTGTCATCA-1_3_1	-0.217953	2.06912
ACTATTCTCCCTCGAT-1_3_1	2.04821	1.54997
ACTCCCACAACGAGGT-1_3_1	1.09791	1.91984
ACTCCCAGTGAGACGT-1_3_1	2.96628	2.01288
ACTCCCATCAGTGTTG-1_3_1	1.93996	1.95312
ACTGATGAGATACATG-1_3_1	-0.355422	2.9715
ACTGATGCAAGCACAG-1_3_1	1.78111	3.66136
ACTGTCCCAACGTAAA-1_3_1	0.373672	5.29785
ACTGTGAAGGTAGTAT-1_3_1	-1.67547	3.6625
ACTGTGAAGTCCGCGT-1_3_1	1.90854	1.58352
ACTTATCCACATCCCT-1_3_1	4.05585	1.56277
ACTTCGCAGCACTCTA-1_3_1	0.11562	2.42075
ACTTTCATCAGAGTGG-1_3_1	0.813491	1.59438
AGAACAACACGATTCA-1_3_1	2.49024	2.04211
AGAACAATCCTATTTG-1_3_1	2.55736	4.01385
AGAAGCGAGTGAGTTA-1_3_1	1.37905	-0.365584
AGAAGCGCATGCCATA-1_3_1	1.68199	3.19984
AGAAGTAAGCTGACAG-1_3_1	0.71478	1.80838
AGACAAACACATGAAA-1_3_1	-0.281823	2.92658
AGACACTGTTGGTACT-1_3_1	-1.47077	2.32618
AGACACTTCGTCCTTG-1_3_1	2.45861	3.1383
AGACCATGTCGTGCCA-1_3_1	2.61556	2.09243
AGAGAATGTATCGTTG-1_3_1	1.17631	2.34864
AGAGAATTCCAAGCTA-1_3_1	1.48289	2.81236
AGAGAGCAGAAGATCT-1_3_1	-6.2876	-7.0895
AGAGAGCAGTAGACAT-1_3_1	-1.66546	3.00477
AGAGAGCTCATTCTTG-1_3_1	1.63893	1.67113
AGAGCCCAGCTGAGTG-1_3_1	0.944705	3.25805
AGAGCCCAGTGGTGGT-1_3_1	3.23012	2.23644
AGATAGATCTATCGTT-1_3_1	0.0931324	2.71602
AGATCCATCTCGAACA-1_3_1	-0.761783	1.47716
AGATGAAAGTTGGACG-1_3_1	1.57676	2.56979
AGATGCTAGAATTGTG-1_3_1	1.86032	2.52148
AGATGCTAGCTCAGAG-1_3_1	2.28118	1.402
AGCATCAGTCGTGTTA-1_3_1	2.29732	1.61937
AGCCAATAGCGATGGT-1_3_1	2.01038	1.91435
AGCCAATCATTAAGCC-1_3_1	-0.835145	1.07
AGCGCTGGTTGAGAGC-1_3_1	0.939398	1.39819
AGCTCAAAGACGCCCT-1_3_1	1.85653	-0.771217
AGCTTCCCATCTTAGG-1_3_1	-0.957851	4.83697
AGGAAATAGCCATGCC-1_3_1	0.845128	5.09144
AGGAAATCAACCCTCT-1_3_1	0.637812	2.13388
AGGACTTAGCGTACAG-1_3_1	-0.491748	4.1706
AGGACTTTCGGCAGTC-1_3_1	2.11565	2.88024
AGGATCTGTGAGCCAA-1_3_1	2.73496	2.64623
AGGATCTTCGACCCAG-1_3_1	-0.375049	2.02551
AGGATCTTCTATGTGG-1_3_1	4.07593	1.4954
AGGCATTTCAGTCATG-1_3_1	0.772852	2.47249
AGGGAGTTCACAACCA-1_3_1	2.49939	1.24449
AGGGTGATCGACGATT-1_3_1	3.12467	2.41883
AGGTAGGAGCAACTCT-1_3_1	1.44982	1.58503
AGGTCTACAAGGAGTC-1_3_1	1.55644	3.70783
AGGTCTATCCGACGGT-1_3_1	-1.29753	2.92808
AGGTTACCAAGACAAT-1_3_1	2.54316	2.66793
AGGTTACCATTCGATG-1_3_1	-0.119754	4.14076
AGGTTACGTACCATAC-1_3_1	2.92769	2.57196
AGGTTGTCATACTGTG-1_3_1	1.06884	4.0278
AGGTTGTGTAGGTGCA-1_3_1	2.06758	1.84846
AGGTTGTGTGTGTCGC-1_3_1	3.174	1.30257
AGTACCACAATAACGA-1_3_1	0.909836	4.43938
AGTACTGAGTAGGATT-1_3_1	2.05332	0.882712
AGTAGTCTCAGCATTG-1_3_1	3.26907	1.96634
AGTCAACGTCTCGGAC-1_3_1	-1.11803	3.26824
AGTCAACTCGTTATCT-1_3_1	-1.51022	3.76898
AGTCACATCGAAGTGG-1_3_1	1.12856	-1.20564
AGTCATGTCTTCCAGC-1_3_1	2.88728	2.30593
AGTGACTCACAAGTGG-1_3_1	0.863541	1.83829
AGTGCCGAGGGTTGCA-1_3_1	0.608197	1.33269
AGTGCCGAGTTATGGA-1_3_1	-1.49983	3.5252
AGTTAGCAGTCAAGCG-1_3_1	2.33558	1.17283
AGTTAGCAGTTTCAGC-1_3_1	-2.09307	1.18411
AGTTAGCCAGGATTCT-1_3_1	3.72687	2.16899
AGTTCGAAGCCGATTT-1_3_1	1.88565	0.0402465
AGTTCGAGTCTAACTG-1_3_1	2.14552	3.54919
ATACTTCAGTACAGAT-1_3_1	-0.506363	3.02507
ATACTTCGTACGACTT-1_3_1	1.40812	3.26739
ATAGAGATCCGGCTTT-1_3_1	-1.54961	0.793197
ATATCCTGTAGCTTTG-1_3_1	2.13233	3.43978
ATCACAGAGCAACAAT-1_3_1	2.45333	2.04506
ATCCACCGTTGTTTGG-1_3_1	2.48533	1.3752
ATCCTATGTACGGATG-1_3_1	-0.591407	3.93212
ATCGCCTAGTCCTACA-1_3_1	2.92484	2.92966
ATCGCCTGTCGTGGAA-1_3_1	2.11362	0.781166
ATCGGATCATTCAGCA-1_3_1	1.37863	-0.144833
ATCGGATCATTCTGTT-1_3_1	-0.542746	2.76451
ATCGTGAAGATTGAGT-1_3_1	2.96413	2.69883
ATCGTGACAGACAATA-1_3_1	1.03229	1.76697
ATCGTGATCCGAGTGC-1_3_1	2.48104	2.44216
ATGAAAGGTAGAGATT-1_3_1	3.41372	1.84701
ATGAGTCTCACCTCTG-1_3_1	-0.377476	2.71512
ATGATCGGTCCATCTC-1_3_1	3.83119	1.74563
ATGCATGCACTTGACA-1_3_1	2.44789	3.38152
ATGCGATAGAGAGCGG-1_3_1	3.06078	0.938341
ATGCGATCAAGCTCTA-1_3_1	-1.60402	3.06848
ATGCGATGTTGTAGCT-1_3_1	-0.866532	0.811546
ATGGATCAGACTGAGC-1_3_1	0.894248	2.13089
ATGGGAGGTTCGTACA-1_3_1	2.48195	1.55431
ATGGTTGAGTTGGAGC-1_3_1	-0.165866	1.5477
ATGGTTGCACCGGCTA-1_3_1	-2.31151	0.951611
ATGGTTGGTTCTAACG-1_3_1	0.439049	1.98117
ATGTCTTTCAAATGCC-1_3_1	0.643228	3.07801
ATTACCTGTAACATAG-1_3_1	-0.749018	3.08763
ATTATCCGTCCTCATC-1_3_1	1.2649	3.41029
ATTCATCCACAAATGA-1_3_1	2.00393	4.26133
ATTCCTAAGTAGGGTC-1_3_1	0.887754	2.51608
ATTCTACCAGGATGAC-1_3_1	2.85614	1.56622
ATTCTACTCGCCTCTA-1_3_1	3.10016	2.26447
ATTTCACAGTACCGGA-1_3_1	2.21595	2.71913
ATTTCACTCAGTCAGT-1_3_1	-0.503543	2.64063
ATTTCACTCGGTGAAG-1_3_1	-0.989761	2.84986
ATTTCTGTCTGAGAGG-1_3_1	2.52762	3.37278
CAAAGAAGTAACAGGC-1_3_1	0.915767	-0.425846
CAACAGTCATAGGTTC-1_3_1	-1.84857	1.4768
CAACAGTTCCATCCGT-1_3_1	0.636193	2.55168
CAACGATCAGAGTTCT-1_3_1	0.364467	2.45328
CAACGATGTAGCTAAA-1_3_1	1.17145	2.43584
CAACGATGTGACACAG-1_3_1	2.92074	3.36838
CAACGGCCATTGGCAT-1_3_1	-0.998062	2.85096
CAAGACTCATAAGCGG-1_3_1	1.73923	2.12453
CAAGACTGTACAAAGT-1_3_1	3.31768	2.61597
CAAGACTGTACCAATC-1_3_1	-1.89487	0.784902
CAAGAGGTCAGTGTTG-1_3_1	0.320934	4.44037
CAAGCTAGTGCGGCTT-1_3_1	0.996085	3.06822
CAAGGGAAGGAGAATG-1_3_1	2.24733	1.19387
CAATACGAGTCTGCGC-1_3_1	2.85683	2.85305
CAATACGGTCAAACGG-1_3_1	-0.862293	3.60838
CAATGACGTAGCGTAG-1_3_1	1.07365	0.436682
CAATTTCCATAACAGA-1_3_1	2.32355	3.12891
CAATTTCGTAGGCTCC-1_3_1	1.71286	2.26586
CACAACAAGTGAATAC-1_3_1	0.819165	2.57613
CACACAAAGACCTTTG-1_3_1	3.46801	2.13332
CACATGATCGATTGAC-1_3_1	-1.11223	3.49599
CACGAATGTATCGGTT-1_3_1	1.93723	1.78891
CACGAATGTCCGATCG-1_3_1	0.516384	2.51564
CACGTGGAGACGTCGA-1_3_1	1.81397	2.98741
CACGTTCAGGGTTAGC-1_3_1	3.48233	0.687564
CACTAAGAGTTCCATG-1_3_1	3.03427	2.1762
CACTAAGCAATAGGGC-1_3_1	-1.76457	1.07971
CACTGAAGTCTCTCAC-1_3_1	-0.0859214	2.13259
CAGAGCCAGCTTAAGA-1_3_1	2.49978	1.82752
CAGATACCAAGTGCAG-1_3_1	-1.32459	3.80232
CAGATCAGTATCGTGT-1_3_1	0.886873	2.28756
CAGATTGAGAGTAACT-1_3_1	3.49775	2.28763
CAGATTGGTGATAGAT-1_3_1	3.26538	1.93544
CAGATTGTCCTAAACG-1_3_1	-0.251734	4.36289
CAGCAATTCTATCGTT-1_3_1	1.11207	2.30202
CAGCACGAGTCACGCC-1_3_1	-1.26448	2.51145
CAGCACGGTTGGAGGT-1_3_1	1.7118	1.52581
CAGCACGTCCAAAGGG-1_3_1	2.64303	2.34332
CAGCAGCAGTACTCGT-1_3_1	-0.548723	3.34906
CAGGCCAAGTAGAGTT-1_3_1	0.707299	1.51168
CAGGCCAGTGAGATCG-1_3_1	2.30596	2.17277
CAGTTCCCATCCGAAT-1_3_1	1.72471	3.56584
CATAAGCGTCATAGTC-1_3_1	-0.553512	2.48077
CATAGACTCTTAGCCC-1_3_1	3.08815	2.82078
CATCCCACACTGCGTG-1_3_1	-0.312714	4.53957
CATCCGTAGTCTTCGA-1_3_1	0.987883	2.35433
CATCCGTCACTAGAGG-1_3_1	0.620649	2.96438
CATCCGTGTATCGCAT-1_3_1	2.32884	3.02044
CATCCGTGTTGAATCC-1_3_1	2.3693	2.59941
CATCGGGGTGCGAACA-1_3_1	-6.00712	-4.85381
CATGCAAGTTTCGATG-1_3_1	0.0611014	2.65356
CATGCCTAGAGAGAAC-1_3_1	-1.6197	1.7858
CATGCTCCACGACTAT-1_3_1	-2.40853	0.17591
CATGGATCACTCTGCT-1_3_1	1.72421	4.26693
CATGGATCAGTGGCTC-1_3_1	0.134103	1.50645
CATTCCGGTCACTCTC-1_3_1	2.97983	2.01948
CATTCTACAACAAGAT-1_3_1	3.00914	2.46688
CATTCTACAGTGAGCA-1_3_1	2.17981	2.61261
CATTCTATCCGATAAC-1_3_1	-2.18875	0.851215
CATTGAGTCGTCTACC-1_3_1	1.36288	2.12965
CATTGTTAGCTGTTAC-1_3_1	3.42503	2.63484
CATTGTTTCGAACTCA-1_3_1	0.749695	2.60652
CATTTCAGTACTGCCG-1_3_1	-1.36238	3.58644
CCAATGACATACTGTG-1_3_1	1.87099	3.78134
CCAATGACATGACCCG-1_3_1	-1.11538	2.87977
CCAATTTGTCGTCGGT-1_3_1	3.36682	2.62587
CCACAAACATGACCCG-1_3_1	3.38929	2.59243
CCACCATTCATCGACA-1_3_1	-1.15232	2.4579
CCACTTGTCTGTGCGG-1_3_1	2.21086	3.46168
CCATAAGAGGAGGGTG-1_3_1	2.16973	2.38241
CCATAAGGTGGTTCTA-1_3_1	-0.0675166	2.50359
CCATCACCATCACCAA-1_3_1	1.31417	4.66595
CCCAACTGTCGAACGA-1_3_1	3.59692	2.04319
CCCATTGCACATTCTT-1_3_1	2.71456	3.12903
CCCATTGGTGATTCAC-1_3_1	-1.43165	3.33435
CCCATTGGTGGCTGAA-1_3_1	2.20904	2.51807
CCCTAACAGTTAGAAC-1_3_1	2.11906	3.15456
CCCTCAAGTCTGATAC-1_3_1	2.42827	3.62517
CCCTCTCAGTAGAATC-1_3_1	2.1052	2.71562
CCCTGATCACCAGCCA-1_3_1	0.0585841	2.05193
CCCTGATTCTAACGCA-1_3_1	-1.99097	1.21229
CCCTTAGCATCCGATA-1_3_1	2.32964	3.78525
CCCTTAGTCGCACTCT-1_3_1	1.24674	1.9077
CCGAACGCACCCATAA-1_3_1	-0.827955	3.46618
CCGATCTAGGGTAGCT-1_3_1	-0.597463	3.93098
CCGCAAGCAACCACGC-1_3_1	-1.27131	3.15953
CCGCAAGGTGCGACAA-1_3_1	1.46927	2.54598
CCGGACATCACTTCTA-1_3_1	4.02381	-2.83744
CCGGGTAAGTAAGCAT-1_3_1	2.5574	2.33522
CCGGGTATCGAGAAAT-1_3_1	3.94292	1.54529
CCGGTGAGTTGAAGTA-1_3_1	0.927071	3.04301
CCGTAGGCATGACTAC-1_3_1	-0.788629	3.97023
CCGTTCATCGGCGATC-1_3_1	-2.14258	2.29241
CCTAAGAGTTTGGCTA-1_3_1	3.53074	2.31284
CCTAAGATCGGTAGAG-1_3_1	-0.127698	2.97147
CCTACGTAGCACTCAT-1_3_1	2.67293	2.5599
CCTACGTTCCGTATAG-1_3_1	1.06754	4.68793
CCTATCGTCTATGCCC-1_3_1	3.43237	2.41104
CCTCAACAGGCTATCT-1_3_1	3.46396	2.31436
CCTCAGTTCCTATTTG-1_3_1	0.0738315	2.91365
CCTCATGTCGCACGAC-1_3_1	2.10304	4.03497
CCTCATGTCGTGGTAT-1_3_1	-1.73163	2.36856
CCTCCAACACGTGAGA-1_3_1	1.74654	2.38813
CCTCCTCAGGAACGAA-1_3_1	-1.09178	3.46613
CCTCCTCTCGCGATCG-1_3_1	1.49953	1.45792
CCTCTCCAGCGTTAGG-1_3_1	1.55035	1.91021
CCTCTCCAGTCAAGCG-1_3_1	2.71401	2.51932
CCTCTCCGTGTACGCC-1_3_1	0.941566	3.00188
CCTCTCCGTTTCCAAG-1_3_1	2.87821	3.02528
CCTGCATCAAACAGGC-1_3_1	2.69511	2.6207
CCTGTTGGTCGTCATA-1_3_1	1.95046	1.59305
CCTGTTGGTGTCCTAA-1_3_1	-0.714343	0.993183
CCTTGTGAGCCTCACG-1_3_1	3.45877	2.48737
CCTTGTGCAACAGAGC-1_3_1	-0.588628	3.93864
CCTTGTGTCGAGAAAT-1_3_1	-0.476883	2.94409
CCTTGTGTCGCGTGAC-1_3_1	3.39809	2.301
CCTTTGGCATTGTGCA-1_3_1	1.91162	2.66855
CGAATTGCACATAGCT-1_3_1	2.10952	2.19628
CGACAGCAGCTGTTAC-1_3_1	1.54653	2.30243
CGAGAAGCATGCAGCC-1_3_1	0.785346	1.95089
CGAGGAACATACATCG-1_3_1	-0.774457	2.64852
CGAGGCTGTTCCCAAA-1_3_1	2.73455	3.19707
CGAGTGCCAGCACGAA-1_3_1	3.11612	2.81006
CGAGTTACAGCGGTCT-1_3_1	0.735486	2.11793
CGAGTTAGTCCTTAAG-1_3_1	2.86294	2.1775
CGATCGGAGAAAGCGA-1_3_1	2.22236	1.56967
CGATCGGAGTCACTAC-1_3_1	-0.108419	3.19699
CGATCGGCATTGAAAG-1_3_1	1.41127	1.00014
CGATCGGTCATTGTTC-1_3_1	-0.00258239	1.91171
CGATGCGAGGACAAGA-1_3_1	-0.463656	2.61676
CGATGCGCAAATCAGA-1_3_1	1.90881	2.37287
CGATGCGTCGCTCCTA-1_3_1	0.286157	2.30082
CGATGGCTCTAAGAAG-1_3_1	3.95942	1.63959
CGCAGGTAGGGAGGAC-1_3_1	1.46356	2.45837
CGCATAACAGCGACAA-1_3_1	3.79357	-2.53183
CGCGTGAAGTAAACTG-1_3_1	1.0965	2.81854
CGCGTGAAGTATGGAT-1_3_1	2.68454	2.36
CGGAATTAGGCTGAAC-1_3_1	2.5367	3.06964
CGGAGAAAGCACAAAT-1_3_1	1.78645	1.26178
CGGAGAAAGCTACGTT-1_3_1	2.14211	2.17266
CGGGACTGTAGTTACC-1_3_1	1.49519	3.80634
CGGGTCACACTGAATC-1_3_1	3.09317	2.88439
CGGGTCATCGTGTCAA-1_3_1	2.54009	2.1102
CGGGTGTCACGCTGCA-1_3_1	-6.9114	-5.74033
CGGTCAGTCGCGGTAC-1_3_1	1.17828	1.76874
CGTAATGCAATACAGA-1_3_1	2.94344	2.61816
CGTAATGTCACTTGTT-1_3_1	-2.39321	1.06837
CGTAGTAAGTCGTCTA-1_3_1	1.25903	3.24859
CGTCAAAGTGGTCTAT-1_3_1	0.273122	2.77953
CGTCCATCATGTGGTT-1_3_1	3.68969	2.21106
CGTGATACATCGGAGA-1_3_1	0.674411	2.92534
CGTTAGATCGCGTCGA-1_3_1	1.9348	2.19647
CGTTCTGCAGCCCACA-1_3_1	-0.109262	2.40605
CGTTCTGGTGAGTTGG-1_3_1	3.35329	1.77374
CGTTCTGTCCATCGTC-1_3_1	2.59161	2.88349
CGTTGGGTCTCGCTTG-1_3_1	0.668177	2.13623
CTAACTTTCGCGCTGA-1_3_1	2.38914	4.24992
CTAAGTGTCATCACAG-1_3_1	2.26778	2.89988
CTACATTGTGTACATC-1_3_1	0.889516	3.71096
CTACCTGTCCAAGCCG-1_3_1	3.0652	2.08128
CTATAGGAGAATACAC-1_3_1	1.48767	3.16262
CTATCCGGTGTAGTGG-1_3_1	1.66352	1.19162
CTATCCGTCGCTATTT-1_3_1	-2.29005	0.52803
CTATCCGTCTCACCCA-1_3_1	0.280373	4.70633
CTATCTACAGAGCCCT-1_3_1	1.15611	3.10691
CTATCTAGTACTTCCC-1_3_1	0.567114	3.03227
CTATCTAGTAGCGAGT-1_3_1	2.23862	1.01275
CTCAAGAAGCGGTAAC-1_3_1	4.01496	1.54508
CTCAAGAAGGCTCCCA-1_3_1	2.41615	1.60427
CTCAATTCAGCTGGTC-1_3_1	2.85331	3.01572
CTCACTGGTGGTCTAT-1_3_1	-0.396139	3.36956
CTCACTGTCTGATGGT-1_3_1	0.338159	2.29436
CTCAGGGTCCCTTTGG-1_3_1	-1.00711	1.89098
CTCCAACAGCGACTTT-1_3_1	2.87044	3.41479
CTCCATGCATGTGGCC-1_3_1	-0.608859	2.81533
CTCCCAAAGCTTCATG-1_3_1	2.41584	3.67653
CTCCCTCAGCGCTGAA-1_3_1	2.31658	2.59901
CTCCGATGTAGTGGCA-1_3_1	0.0457195	3.06259
CTCGAGGGTCGGATTT-1_3_1	1.63671	1.37343
CTCTCAGTCGCGTTTC-1_3_1	-0.94294	4.50828
CTCTCGACACGCGTGT-1_3_1	2.61564	3.22878
CTGAGCGGTTATGACC-1_3_1	1.89886	3.90393
CTGAGGCTCACGTCCT-1_3_1	2.25156	3.37471
CTGATCCAGCCTATTG-1_3_1	2.03975	3.12565
CTGATCCGTTACCCTC-1_3_1	0.0252115	2.69582
CTGCAGGGTACCCGCA-1_3_1	-0.966118	2.28367
CTGCAGGTCCGCTTAC-1_3_1	-1.06883	3.47564
CTGCATCAGGAGCTGT-1_3_1	2.87631	2.97403
CTGCATCCAGCCTATA-1_3_1	0.645175	2.88017
CTGCATCTCTTCCAGC-1_3_1	2.37958	2.55171
CTGCCTAAGGATACCG-1_3_1	3.26271	2.40667
CTGCTCACAATTGTGC-1_3_1	0.262024	3.92111
CTGCTCAGTAGCGTTT-1_3_1	0.289811	3.02142
CTGCTCAGTAGGCTGA-1_3_1	1.14632	2.55438
CTGGACGAGACGGATC-1_3_1	0.765577	1.19385
CTGGACGTCATTGCTT-1_3_1	0.242409	4.7796
CTGGTCTAGAGTACCG-1_3_1	0.904152	2.6296
CTGTACCAGACGCATG-1_3_1	-0.640779	1.61808
CTGTACCAGTCCCGGT-1_3_1	-0.89812	3.3264
CTGTATTAGGGTAATT-1_3_1	1.0416	2.87977
CTGTATTCACCATAAC-1_3_1	2.43396	1.41795
CTGTGGGCACGCCAGT-1_3_1	2.70438	3.33108
CTGTGGGTCTGGTGCG-1_3_1	1.60409	1.87331
CTTAGGAAGCCAGAGT-1_3_1	1.87958	2.91668
CTTCAATAGGCTCCCA-1_3_1	0.142314	2.8061
CTTCCGAAGTGACCTT-1_3_1	-0.0552557	1.93703
CTTCCGAGTTCGTTCC-1_3_1	0.299628	5.28396
CTTCCTTGTCCAGCCA-1_3_1	0.138741	3.11839
CTTCTAACATTGCCTC-1_3_1	-1.25014	2.57654
CTTGATTAGAATCGAT-1_3_1	1.89855	3.27968
CTTTCAAGTAATGCGG-1_3_1	3.5709	2.00616
CTTTCAATCAGAACCT-1_3_1	2.03072	2.54496
CTTTCAATCCCTCGAT-1_3_1	2.88481	3.2211
GAAACCTAGTACGAGC-1_3_1	1.30519	2.24326
GAACGTTTCAAATGAG-1_3_1	1.35238	1.47085
GAACTGTGTTCCGCGA-1_3_1	-0.0279709	2.24228
GAAGAATGTTCCAGGC-1_3_1	0.517481	1.22234
GAAGCCCGTGCCGGTT-1_3_1	-4.7711	-5.55655
GAAGGACCACCCTGAG-1_3_1	-1.5777	2.1729
GAAGGGTGTTTGTGGT-1_3_1	0.119717	2.26904
GAATAGACACTGGACC-1_3_1	-0.703152	1.40003
GAATAGAGTTGTATGC-1_3_1	0.616872	1.73238
GAATAGATCGCTCTCA-1_3_1	2.01209	4.48745
GAATCACCACACAGAG-1_3_1	2.66886	2.86298
GAATCGTCAACAGCCC-1_3_1	2.96374	2.73335
GAATCGTCACACACGC-1_3_1	1.89503	2.66642
GACATCATCAGCTGTA-1_3_1	1.38156	2.26584
GACCAATAGATGTTAG-1_3_1	3.57888	2.13273
GACCAATCACCTATCC-1_3_1	3.19341	2.48523
GACCAATGTCATCCCT-1_3_1	-0.736572	1.17942
GACCCAGTCGCAACAT-1_3_1	1.37439	1.84466
GACCCTTCAAGATGTA-1_3_1	1.23667	3.34706
GACCGTGAGGATGTTA-1_3_1	-1.08821	0.970096
GACCGTGGTACACGTT-1_3_1	2.50139	3.52303
GACCGTGGTTGTATGC-1_3_1	-1.43512	3.36189
GACGCTGTCCGCAGTG-1_3_1	2.80415	2.3385
[truncated: 993 more rows]

## Sheet: PD
	UMAP_1	UMAP_2
AAAGGATAGACAACTA-1_1_2	2.45771	0.926397
AAAGGATGTCGTACTA-1_1_2	2.81822	-3.04546
AAAGGATTCGGTAGAG-1_1_2	2.66327	-2.07204
AAAGTGATCCTGATAG-1_1_2	1.33203	-3.58168
AAATGGACATGGCTAT-1_1_2	2.01532	-2.97834
AACAAGAAGAGAGTTT-1_1_2	1.06517	-4.08014
AACACACAGCTTAGTC-1_1_2	2.0787	-3.27191
AACACACAGGCATCGA-1_1_2	1.48893	-3.90252
AACAGGGAGGGAGGCA-1_1_2	2.1082	-3.13546
AACAGGGTCTAGCCAA-1_1_2	3.11868	-2.10634
AACCAACGTACTCCGG-1_1_2	1.44441	-3.39289
AACCATGGTTGCTCGG-1_1_2	2.4186	-1.58564
AACCTGACATGGGTCC-1_1_2	2.01819	-2.191
AACCTTTTCCAAGCAT-1_1_2	2.27769	-3.79307
AACGGGAAGGCTGGAT-1_1_2	2.16412	-3.62235
AACGTCAGTGAGTAGC-1_1_2	2.04026	-2.76657
AAGAACACATGTTTGG-1_1_2	2.42013	-3.46949
AAGACAACATGCCGGT-1_1_2	1.34419	-3.28972
AAGACTCTCTCACCCA-1_1_2	2.06676	-3.85896
AAGCATCAGACATACA-1_1_2	1.0756	-3.17712
AAGCATCCACAAACGG-1_1_2	2.23437	-3.77999
AAGCGTTCATGGTGGA-1_1_2	1.59148	4.20754
AAGTCGTCAACAAGAT-1_1_2	1.52199	-3.05551
AAGTGAAGTGCTTATG-1_1_2	2.47906	-1.65313
AAGTTCGTCGGATACT-1_1_2	1.73536	-3.58378
AATCACGGTGGTCCGT-1_1_2	1.8269	-3.7234
AATGAAGAGGAACTCG-1_1_2	1.4587	-3.66171
AATGACCGTATCCCAA-1_1_2	2.24392	-2.89301
AATGCCATCTAGCCTC-1_1_2	1.8205	-3.77382
AATGGCTTCGTTGCCT-1_1_2	1.82818	-3.03339
ACAAGCTAGACATATG-1_1_2	1.91458	-3.31074
ACAAGCTCAGGAATCG-1_1_2	2.36686	-3.66936
ACAAGCTGTCCAACGC-1_1_2	2.85633	-2.81946
ACAAGCTTCAAAGGTA-1_1_2	2.27156	-3.97987
ACACAGTCAGAATCGG-1_1_2	2.44731	-3.19901
ACACCAACACCCATAA-1_1_2	-2.1968	-0.168263
ACACGCGTCCGATAAC-1_1_2	2.13215	-4.00032
ACACTGACAAATACAG-1_1_2	2.01462	-3.53194
ACACTGACAAATCGTC-1_1_2	2.64744	-0.709075
ACACTGACACGGCTAC-1_1_2	0.93158	-3.03518
ACAGAAATCAAATGCC-1_1_2	2.19831	-3.0502
ACAGGGATCTCTGCTG-1_1_2	2.53454	1.06769
ACCAAACAGAGTGTTA-1_1_2	2.16521	-2.92986
ACCAACAGTTCAATCG-1_1_2	3.48114	-0.777583
ACCATTTAGTACCCTA-1_1_2	1.75167	-3.05746
ACCATTTGTCGATGCC-1_1_2	1.65751	-3.85604
ACCCAAATCTCGTGAA-1_1_2	1.85309	-3.28868
ACCCTCAAGACTCTAC-1_1_2	-2.5461	0.156846
ACCCTCAAGTCCCAGC-1_1_2	1.62976	-3.51214
ACCTGAACACCCTGTT-1_1_2	2.05681	3.35367
ACGATCAGTGACTAAA-1_1_2	1.44203	-3.95516
ACGATGTCAAACACCT-1_1_2	1.62594	-3.87949
ACGATGTTCACCGGGT-1_1_2	1.45848	-3.39539
ACGCACGAGACTCATC-1_1_2	2.2197	-3.81586
ACGGGTCAGTCAGCCC-1_1_2	1.99323	-3.55265
ACGGGTCTCATGCCGG-1_1_2	1.76513	-3.22525
ACGGTCGTCAGCCCAG-1_1_2	2.27552	-2.3922
ACGTAACCAATAACCC-1_1_2	1.39248	-3.08141
ACGTACAAGAGCATCG-1_1_2	3.22997	-0.846197
ACGTAGTCAACCAATC-1_1_2	2.08182	-2.9841
ACTACGAGTGGAAATT-1_1_2	-1.63623	-0.52827
ACTATCTAGGTTGGAC-1_1_2	2.11343	-3.17881
ACTATCTCATAACCCA-1_1_2	1.36829	-3.99259
ACTATCTGTTCTCTCG-1_1_2	1.50458	-3.52632
ACTCCCAGTACGATGG-1_1_2	1.50763	-3.5315
ACTCTCGCAGGGCTTC-1_1_2	2.21567	-2.84654
ACTGCAAGTTCATCGA-1_1_2	2.06852	-3.96778
ACTGTGAAGGGAGGTG-1_1_2	1.92356	-3.24707
ACTTAGGGTCGTCGGT-1_1_2	2.89962	-1.6928
ACTTATCAGGTTTACC-1_1_2	2.34504	-3.35115
ACTTCCGGTCGGTAAG-1_1_2	1.91241	-4.06337
ACTTTCACAGGCCCTA-1_1_2	1.63394	-3.33465
AGAACCTTCCGCGATG-1_1_2	2.42518	-3.30807
AGACACTGTTGCATCA-1_1_2	2.36358	-2.8727
AGACAGGAGAATTGTG-1_1_2	1.24321	-2.46883
AGACTCACAGCGCGTT-1_1_2	2.07425	-3.28476
AGACTCAGTATCCTCC-1_1_2	2.01198	-2.86269
AGAGAGCAGACCAAGC-1_1_2	3.80591	-3.08049
AGAGAGCGTCACGACC-1_1_2	1.93345	-3.59204
AGAGCCCCACCTGATA-1_1_2	1.42117	-3.63222
AGATAGAAGCTACAAA-1_1_2	1.63468	-3.37047
AGCATCAGTTTAAGGA-1_1_2	3.2432	-1.67665
AGCCAATGTAACCCTA-1_1_2	1.52882	-3.71881
AGCCAGCAGATTAGCA-1_1_2	3.8868	-3.31181
AGCGCCAGTGTCATTG-1_1_2	2.62305	-3.24533
AGCTACATCGTAGAGG-1_1_2	2.036	-3.34357
AGGAATAAGATACGAT-1_1_2	1.87192	-3.19506
AGGATCTCACGACGTC-1_1_2	1.49895	-3.78101
AGGCATTTCCATACAG-1_1_2	1.35388	-4.0931
AGGCCACAGGCATGCA-1_1_2	2.14259	-3.08381
AGGCCACTCGCTGCGA-1_1_2	-1.84404	0.345412
AGGCTGCTCGGTTCAA-1_1_2	2.46453	-2.07501
AGGGAGTGTCGTCTCT-1_1_2	1.82976	-3.69448
AGGGCCTAGGATATAC-1_1_2	2.67994	-0.478858
AGGGCCTTCTAGACCA-1_1_2	2.29736	-3.51357
AGGGTCCGTTATCTGG-1_1_2	2.47856	-3.5389
AGGGTGACATCGCCTT-1_1_2	1.92432	-4.06304
AGGTAGGTCCATTTAC-1_1_2	1.63788	-3.7616
AGGTCATCAGGCCCTA-1_1_2	1.9077	-3.04938
AGGTGTTAGCCTCTGG-1_1_2	0.566451	-2.31575
AGGTGTTTCCGGTTCT-1_1_2	2.59498	-2.82453
AGGTGTTTCCGTTGGG-1_1_2	1.87543	-3.53583
AGTAACCCATTGCCGG-1_1_2	3.18263	-3.3468
AGTAACCGTTGGGAAC-1_1_2	1.73968	-2.57165
AGTACCATCTGTTCAT-1_1_2	2.47131	-2.6918
AGTAGCTGTTCTAACG-1_1_2	1.51577	-2.65734
AGTCAACCACGTACTA-1_1_2	2.06368	-2.6473
AGTCAACCATCCTCAC-1_1_2	1.59701	-3.43706
AGTCAACCATTCTCTA-1_1_2	4.15364	-3.23096
AGTGACTAGTACAGCG-1_1_2	1.7377	-1.53343
AGTGATCCACAGAAGC-1_1_2	3.94678	-3.0673
AGTGCCGAGACTCAAA-1_1_2	1.39537	-3.60253
AGTGCCGCATACCAGT-1_1_2	1.16955	-3.95234
AGTGCCGGTACCGGAA-1_1_2	1.8124	-1.61317
AGTGCCGGTGCCGTAC-1_1_2	2.04804	-3.27738
AGTGCCGTCCTACGAA-1_1_2	1.99289	-3.70629
AGTGTTGAGGAACTAT-1_1_2	2.88922	0.691736
AGTTCCCTCAGACCCG-1_1_2	1.9154	-3.46303
ATACCGACAAATCAAG-1_1_2	1.99551	-3.30078
ATACCTTAGCTAGAGC-1_1_2	1.73954	-2.11542
ATAGACCAGCCAAGGT-1_1_2	2.78054	0.797728
ATAGGCTCAGTGGTGA-1_1_2	1.69632	-3.91975
ATAGGCTTCATAGGCT-1_1_2	1.96529	-1.97621
ATCACAGGTTGTCATG-1_1_2	4.0298	-3.1573
ATCAGGTTCTCCAATT-1_1_2	1.00497	-3.93277
ATCATTCCACGGCGTT-1_1_2	2.2343	-3.2706
ATCGATGGTGGATCAG-1_1_2	2.23959	-0.219543
ATCGTGAAGACGTCCC-1_1_2	2.26671	-3.2603
ATGAAAGTCCTGATAG-1_1_2	2.86362	-3.77678
ATGAAAGTCTTAGTTC-1_1_2	1.0251	-4.0347
ATGAGGGCAAGCTCTA-1_1_2	2.33384	-3.35611
ATGAGGGCAGACGGAT-1_1_2	1.98328	-3.61478
ATGATCGCATCGTCCT-1_1_2	3.05565	-3.37091
ATGCATGTCATTGAGC-1_1_2	2.0623	-3.399
ATGCCTCCACAAGCAG-1_1_2	1.74104	-3.64956
ATGCGATAGAATTGCA-1_1_2	1.98203	-3.75578
ATGGAGGGTATCACCA-1_1_2	1.93071	-1.75309
ATGGGAGGTATGCTAC-1_1_2	1.77555	-3.3084
ATGGTTGAGCCTCTCT-1_1_2	1.75412	-2.97902
ATTACCTTCGTGCTCT-1_1_2	2.19223	-2.99381
ATTATCCTCGATTGAC-1_1_2	1.93019	-3.8798
ATTCCATCAGAGAAAG-1_1_2	-1.85793	-0.027395
ATTCCTAGTTCCTACC-1_1_2	2.69061	-1.60491
ATTGGGTGTACCGCGT-1_1_2	2.17105	-3.38892
CAACAACTCCACGGGT-1_1_2	1.61773	-4.03214
CAACAGTGTCATCGCG-1_1_2	2.07925	0.733552
CAACCTCCATATCTCT-1_1_2	2.26621	-1.82258
CAACCTCTCGTCCATC-1_1_2	2.46169	-3.42255
CAACGATCATTGCCGG-1_1_2	1.68343	2.29784
CAACGATTCACCATAG-1_1_2	1.27764	-3.79117
CAACGATTCACGTCCT-1_1_2	1.62829	-3.62469
CAATGACTCGTTCCCA-1_1_2	1.99166	-1.66046
CAATTTCAGATTGGGC-1_1_2	2.41697	-1.47331
CAATTTCGTTAGTCGT-1_1_2	2.06202	-3.72776
CACAACAAGTGCAAAT-1_1_2	1.31119	-3.43746
CACACAACACGGTAGA-1_1_2	1.58676	-2.95514
CACAGATGTCACTTAG-1_1_2	2.06745	-3.20786
CACAGGCCACAATGAA-1_1_2	2.33559	0.479394
CACGGGTCACAGGATG-1_1_2	2.05374	-3.76624
CACGGGTCAGTGAGCA-1_1_2	1.80207	-3.43412
CACTAAGAGACAACAT-1_1_2	2.47595	0.749656
CACTTCGGTGATATAG-1_1_2	1.31216	-3.97864
CAGAGCCGTTCTCAGA-1_1_2	2.55559	-2.96269
CAGAGCCTCACCCATC-1_1_2	1.77245	-3.4894
CAGATTGCACTCCTGT-1_1_2	1.92288	-3.85834
CAGCACGAGCAGGCTA-1_1_2	2.19918	-3.1475
CAGCACGTCGCGGTAC-1_1_2	-1.16577	-0.57143
CAGCGTGAGATGGTCG-1_1_2	2.02571	-3.50824
CAGTTAGCAACAGCTT-1_1_2	1.36779	-3.65472
CAGTTAGCAACTTGGT-1_1_2	2.71976	0.588289
CAGTTAGCATCAGCTA-1_1_2	3.74746	-3.32495
CAGTTCCTCGAACACT-1_1_2	1.40212	-2.94905
CATACTTCAGTATGAA-1_1_2	2.43058	-3.57591
CATAGACCAATCCTAG-1_1_2	2.13875	-3.79184
CATCGCTGTAATCAGA-1_1_2	3.10584	-3.61152
CATGCCTCAGTCAGCC-1_1_2	1.40078	-2.74586
CATGCCTGTTTGGCTA-1_1_2	2.45748	-2.96857
CATGCGGTCCTGGCTT-1_1_2	2.11994	-4.05089
CATGGATAGCGTCGAA-1_1_2	2.1197	-3.56848
CATGGTAAGTTGAATG-1_1_2	2.41789	-3.17341
CATGGTATCGTTCCTG-1_1_2	3.44051	-3.37844
CATTCATTCAGATGCT-1_1_2	1.90627	-2.95247
CATTCCGAGGGTACGT-1_1_2	2.394	0.575914
CATTCCGCAACGTAAA-1_1_2	0.916044	-3.21294
CATTCTAGTTGCTCCT-1_1_2	2.06692	-3.43861
CATTGCCGTACAAAGT-1_1_2	2.69817	-3.57477
CATTGTTAGCATAGGC-1_1_2	2.16052	-1.77268
CATTGTTTCCACAGGC-1_1_2	2.05352	-3.82047
CATTGTTTCCGCACTT-1_1_2	1.39575	-3.88298
CCAAGCGCAACTGATC-1_1_2	2.14628	-4.0175
CCAATTTAGCAAATCA-1_1_2	1.44522	-3.50072
CCAATTTGTCTAGATC-1_1_2	-1.6862	-0.742581
CCCATTGCAACTGGTT-1_1_2	2.34282	-3.29835
CCCGAAGCACGCTGCA-1_1_2	1.87439	-3.11955
CCCGGAAAGCACAAAT-1_1_2	2.18281	-3.56071
CCCGGAATCACCATCC-1_1_2	2.93813	-0.71597
CCCTGATAGCCGTTAT-1_1_2	2.76861	-2.25964
CCCTGATTCACGATCA-1_1_2	1.4196	-3.13285
CCCTTAGAGGTCGTAG-1_1_2	2.28867	-2.66594
CCGATGGAGAGAGCAA-1_1_2	1.77107	-3.41289
CCGGACAAGAGATTCA-1_1_2	1.52292	-3.8394
CCGGACATCGTTACCC-1_1_2	2.19541	-2.75397
CCGGTAGCACGTACAT-1_1_2	-3.15646	2.0168
CCGTAGGAGAAGTGTT-1_1_2	1.87156	-1.89788
CCGTGAGTCGTGACTA-1_1_2	2.44184	-3.42951
CCTAACCGTTCACCGG-1_1_2	1.33086	-4.00882
CCTAAGACACAATGTC-1_1_2	2.04064	-3.72488
CCTACGTTCCGCACGA-1_1_2	1.96301	-3.55006
CCTATCGGTGGAATGC-1_1_2	1.91841	-3.28205
CCTCACACACATTACG-1_1_2	1.90283	-3.88491
CCTCACACAGTAGAGC-1_1_2	2.74247	-2.6223
CCTCACAGTTCGGCCA-1_1_2	1.91956	-1.94694
CCTCAGTCAGTCGCTG-1_1_2	2.37344	-3.06785
CCTCCAACATCCTATT-1_1_2	1.7321	-3.75106
CCTCCAATCGTGGCGT-1_1_2	2.14441	-3.77205
CCTCCTCGTAACGCGA-1_1_2	2.23439	-1.76999
CCTCCTCGTTACCGTA-1_1_2	2.15727	-3.16161
CCTCCTCTCATTACTC-1_1_2	2.2193	-3.75793
CCTCTCCCATGAATCC-1_1_2	2.28636	-3.55206
CCTGCATCATTCCTAT-1_1_2	1.52438	-3.76867
CCTTCAGGTTTACACG-1_1_2	1.5861	-2.93718
CCTTGTGAGACTCGAG-1_1_2	2.35759	-2.76893
CCTTTGGAGGTCACCC-1_1_2	2.66966	-0.715416
CGAAGGAAGATCCTAC-1_1_2	1.56664	-2.50389
CGAAGTTAGGTTCATC-1_1_2	2.11502	-3.58847
CGAGGCTAGATTAGAC-1_1_2	-3.39701	-4.87815
CGATCGGTCATGAGGG-1_1_2	1.67802	-4.10816
CGCAGGTGTACAGTTC-1_1_2	1.99228	-2.94719
CGCATAACAGCGTACC-1_1_2	1.91075	-3.44468
CGCCAGACACCAATTG-1_1_2	1.65703	-3.62277
CGCCATTGTGTCCAAT-1_1_2	1.82009	-3.30567
CGCGTGATCCGGCAAC-1_1_2	1.6149	-2.95404
CGGAACCCAGCGCGTT-1_1_2	1.58355	-3.9075
CGGAATTGTCCTTGTC-1_1_2	1.93363	-3.62262
CGGAATTTCAAAGACA-1_1_2	1.59163	-3.33124
CGTAATGCACATTCGA-1_1_2	1.52852	-3.19667
CGTAGTAAGGTAAGGA-1_1_2	1.86529	-3.33292
CGTCAAAGTGCTATTG-1_1_2	2.07524	-3.63059
CGTCCATCACCGTGCA-1_1_2	2.15296	-3.74785
CGTGATAAGGCTTAAA-1_1_2	2.91094	0.244886
CGTTAGACATCTCCCA-1_1_2	1.73056	-3.7779
CGTTAGATCGTGGTAT-1_1_2	2.85602	-3.20222
CTAAGTGAGTTGAAAC-1_1_2	2.51591	-3.34878
CTAAGTGCACATCATG-1_1_2	2.54449	1.2334
CTACATTCAATACGAA-1_1_2	1.92287	-3.77346
CTACATTTCAGGACGA-1_1_2	2.60732	-3.68745
CTACGGGTCTGCTGAA-1_1_2	1.69671	-4.0858
CTAGGTACACCTGATA-1_1_2	2.55046	-0.359599
CTATAGGAGGACGCAT-1_1_2	2.05113	-3.54911
CTATCCGAGCCTGTGC-1_1_2	1.42545	-3.6805
CTATCCGTCCCGAAAT-1_1_2	1.81842	-3.66684
CTCAACCAGCTTTCCC-1_1_2	1.81495	-2.72241
CTCAATTCATTGAGGG-1_1_2	2.26787	-3.29009
CTCACTGCAGTGGTGA-1_1_2	0.868645	-4.03295
CTCAGAAGTAGACTGG-1_1_2	1.83281	-3.53285
CTCAGTCAGGTAAGGA-1_1_2	2.03505	-2.74225
CTCATCGAGTAGTCTC-1_1_2	1.52997	-3.40142
CTCATCGCATGGCCCA-1_1_2	3.06947	-2.83909
CTCATGCAGTCATGGG-1_1_2	1.57284	-4.12118
CTCATTACAGGATTCT-1_1_2	1.30058	-3.47709
CTCCAACCAGTTGTTG-1_1_2	1.63012	-3.44977
CTCCATGAGTGACACG-1_1_2	1.96765	-2.94212
CTCCATGCAGATCATC-1_1_2	2.55001	-2.36187
CTCCATGTCACTTGGA-1_1_2	1.38557	-2.51175
CTCCCAAGTACCGCGT-1_1_2	1.95165	-3.91948
CTCCCTCGTTAAGGGC-1_1_2	1.76139	-3.17888
CTCCCTCTCGCCACTT-1_1_2	1.01597	-3.45505
CTCCGATAGCATTGAA-1_1_2	1.51175	-3.26496
CTCCGATAGTACGAGC-1_1_2	1.75917	-3.50357
CTCCGATCAAAGTATG-1_1_2	1.60973	-3.30177
CTCCGATGTAGTACGG-1_1_2	1.81722	-3.7003
CTCCTCCAGATGAAGG-1_1_2	2.46598	-3.59591
CTCCTCCAGTCGCTAT-1_1_2	2.05563	-1.42109
CTCGAGGCACAGTCGC-1_1_2	2.57486	-1.2752
CTCTCAGTCATCCTGC-1_1_2	1.82471	-3.48143
CTGAATGGTCTTTCTA-1_1_2	2.19787	-1.79585
CTGAGCGTCCGTACGG-1_1_2	2.34955	-3.00291
CTGCCTACACGCAGTC-1_1_2	1.85277	-3.40238
CTGCCTACAGGTACGA-1_1_2	4.39349	-0.808205
CTGCGAGCACTTCATT-1_1_2	2.722	0.559277
CTGCGAGCAGCAGAAC-1_1_2	3.26268	-2.57448
CTGGCAGAGGTTCATC-1_1_2	2.23088	-3.19542
CTGGTCTCACGGCTAC-1_1_2	2.4427	-3.54858
CTGTACCGTCGAATTC-1_1_2	2.15879	-1.59292
CTGTAGAAGCTGCGAA-1_1_2	1.23175	-4.03582
CTGTAGACAATTGTGC-1_1_2	1.75227	-3.95674
CTGTGAAAGCCTGAGA-1_1_2	1.40165	-3.73245
CTGTGAAGTCGTACAT-1_1_2	3.87836	-3.05306
CTTACCGCAATTCTCT-1_1_2	2.17591	-2.06739
CTTACCGGTGTACAGG-1_1_2	1.31258	-2.85745
CTTAGGATCTATACTC-1_1_2	1.87332	-3.58071
CTTCAATGTCTACATG-1_1_2	3.99697	1.47445
CTTCGGTGTCGAGCTC-1_1_2	2.50225	-0.757613
CTTTCAAAGCGGGTAT-1_1_2	1.48077	-3.75149
CTTTCAATCGCACGAC-1_1_2	1.9824	1.22185
GAAATGAAGTCTCCTC-1_1_2	1.85306	-2.32183
GAAGAATAGACTCATC-1_1_2	2.32285	-3.10158
GAAGGACAGTGCCAGA-1_1_2	1.86708	-3.58847
GACACGCCACCATTCC-1_1_2	1.96951	-2.25094
GACACGCCATCCGGCA-1_1_2	1.73239	-3.42584
GACACGCGTGACATCT-1_1_2	2.38615	-3.70349
GACAGCCAGCTTAGTC-1_1_2	2.38571	-2.84054
GACAGCCGTGCATTTG-1_1_2	1.83452	-3.77413
GACCAATTCGGACTGC-1_1_2	3.25932	-3.12924
GACCCTTCAACCAGAG-1_1_2	1.22005	-3.98147
GACCCTTCAATGTTGC-1_1_2	1.28508	-2.59771
GACCCTTTCAATCGGT-1_1_2	2.0914	-3.47993
GACCGTGGTTGTGTAC-1_1_2	2.15729	-3.65097
GACCGTGTCTGAATCG-1_1_2	2.80764	-3.3398
GACCTTCAGGTGATCG-1_1_2	1.75322	-3.6645
GACCTTCTCTGTACAG-1_1_2	1.36298	-3.93171
GACGCTGGTTTCGATG-1_1_2	1.28936	-3.26599
GACTCTCCAACCGATT-1_1_2	1.5779	-3.62035
GACTCTCGTGACTCGC-1_1_2	2.57161	-3.216
GAGAAATGTAGGAGGG-1_1_2	2.14322	-3.77709
GAGACTTGTATTTCCT-1_1_2	1.87889	-3.56423
GAGAGGTTCCCGAATA-1_1_2	2.58464	-3.0651
GAGATGGCAAGTGGTG-1_1_2	2.1949	-3.59222
GAGCTGCAGACGTCGA-1_1_2	1.1488	-4.06365
GAGCTGCCATGTGACT-1_1_2	3.43827	-0.454169
GAGGCAAAGAAATTGC-1_1_2	1.08751	2.74636
GAGGCCTGTTGTGCCG-1_1_2	1.53103	-3.32122
GAGGGTATCGAGAGCA-1_1_2	1.25659	-3.81308
GAGTCTATCTCTCAAT-1_1_2	2.13549	-3.92454
GAGTGAGCACATGACT-1_1_2	1.58394	-3.54247
GAGTGAGGTCGGTGTC-1_1_2	2.05258	-3.49101
GAGTGTTTCCGTAGTA-1_1_2	1.56519	-3.68077
GAGTGTTTCTCCATAT-1_1_2	1.89773	-3.71848
GAGTTGTCAAGCTGCC-1_1_2	2.27466	-2.93249
GAGTTGTGTGATTGGG-1_1_2	2.81343	-1.88454
GAGTTGTTCGAACACT-1_1_2	1.62902	-4.11208
GAGTTTGAGGAGGTTC-1_1_2	2.1032	-3.691
GAGTTTGCATGAGATA-1_1_2	2.01021	-3.82251
GATAGCTGTCGAGCAA-1_1_2	1.68939	-3.65494
GATCACACACGCGGTT-1_1_2	-2.30101	0.0307801
GATCGTAAGGTGGTTG-1_1_2	1.63331	-2.69822
GATGACTGTGTTTACG-1_1_2	2.72634	-0.270952
GATGATCGTGCTCGTG-1_1_2	3.15214	0.369499
GATGCTATCCCGAATA-1_1_2	-3.32505	-4.83095
GATGCTATCGCGATCG-1_1_2	2.07778	-3.72713
GATTGGTGTAATGTGA-1_1_2	2.29123	-2.98122
GCAACCGCAGGAGACT-1_1_2	1.71638	-2.53922
GCAACCGTCTCCTGAC-1_1_2	1.56948	-3.86049
GCACTAATCGCTACAA-1_1_2	2.80851	-2.6729
GCCAACGCACCCGTAG-1_1_2	2.22628	-1.23074
GCCAACGCAGAGTCTT-1_1_2	2.56433	-3.66449
GCCAACGGTAGGACTG-1_1_2	3.16512	-2.62928
GCCAGGTTCCTTCGAC-1_1_2	2.16419	-3.36499
GCCAGTGAGCCGATCC-1_1_2	1.29214	-3.03173
GCCATGGAGAGTCACG-1_1_2	1.84483	-3.67668
GCCCAGATCCAGCACG-1_1_2	1.72064	-3.81891
GCCGATGAGCCTCCAG-1_1_2	1.97271	-3.47957
GCCGTGATCCACAGGC-1_1_2	2.35078	-3.21887
GCCTGTTCAAGATTGA-1_1_2	1.43895	-3.56642
GCCTGTTCAGGAGGAG-1_1_2	2.65095	-2.93071
GCCTGTTTCAAACGAA-1_1_2	-3.86933	-5.16693
GCGAGAACAATCCTAG-1_1_2	2.6904	-1.22911
GCGTGCAAGTGAGGTC-1_1_2	1.55332	-4.0283
GCGTGCAGTGTTAAAG-1_1_2	2.87333	-3.52684
GCGTTTCGTTGTACGT-1_1_2	2.08049	-3.86123
GCTCAAAAGGACATCG-1_1_2	1.77422	-2.8947
GCTGGGTTCACCGCTT-1_1_2	1.51174	-3.71836
GCTTGGGGTCTGTGCG-1_1_2	2.18018	-3.24599
GCTTTCGTCCTCGATC-1_1_2	2.76625	-3.32056
GCTTTCGTCTGCTTTA-1_1_2	1.54945	-4.02997
GGAACCCTCTACCTTA-1_1_2	1.47531	-3.44582
GGAAGTGGTTGACTAC-1_1_2	3.99272	1.59201
GGAATCTGTGCAGATG-1_1_2	2.14346	-3.08396
GGAGCAATCGGCTGTG-1_1_2	1.92727	-3.45155
GGAGGATAGTTGTAAG-1_1_2	2.84607	-3.69441
GGAGGATCAAGTTGGG-1_1_2	1.57238	-3.84439
GGAGGTAAGCAACTTC-1_1_2	3.69634	-0.683755
GGATGTTCAATGTCTG-1_1_2	2.21161	-2.35173
GGCACGTTCCATTCAT-1_1_2	3.13329	-3.13697
GGCTGTGGTCCGACGT-1_1_2	1.80076	-3.97172
GGCTGTGGTGGTCCCA-1_1_2	2.04261	-3.80838
GGCTGTGTCAGGAAGC-1_1_2	1.19854	-3.9057
GGCTTGGCAAGAGTTA-1_1_2	1.75587	-3.61493
GGCTTGGTCTTCGGTC-1_1_2	1.98424	-2.66508
GGCTTTCAGAATACAC-1_1_2	2.37319	-3.24142
GGGCTACCATGAGAAT-1_1_2	2.2349	-1.89306
GGGCTCAAGAAGATCT-1_1_2	1.68029	-3.45184
GGGTATTAGGCTGTAG-1_1_2	2.23548	-3.59806
GGGTATTTCGATAACC-1_1_2	3.34208	-1.26737
GGGTGAATCATGCTAG-1_1_2	1.60038	-3.81454
GGGTGTCAGGGCTTCC-1_1_2	2.74871	0.97864
GGTAACTGTCAACCAT-1_1_2	1.79266	-3.83608
GGTAATCAGCCTGAGA-1_1_2	2.22324	-3.97229
GGTAATCGTTGCATCA-1_1_2	2.1654	-2.39427
GGTAGAGAGCAAGCCA-1_1_2	2.28182	-3.24887
GGTAGAGTCTATGTGG-1_1_2	2.03728	-3.8428
GGTCTGGTCTACCTTA-1_1_2	2.62666	-3.40811
GGTGAAGCAAGACAAT-1_1_2	2.53193	-3.40707
GGTGATTAGTGAATAC-1_1_2	1.82342	-2.4746
GGTGTTACACTCATAG-1_1_2	-3.0601	-4.75955
GGTTAACGTCTCAGGC-1_1_2	1.76233	-4.10566
GTAACACAGGATTACA-1_1_2	1.48802	-3.90442
GTAACCAGTCCGAAAG-1_1_2	3.91709	0.908201
GTAACCAGTTTGTTGG-1_1_2	1.61581	-3.36204
GTAATCGCAGTGGGTA-1_1_2	1.99794	-3.09335
GTAATGCAGGTTACCT-1_1_2	2.46166	0.536708
GTACAACCATGGATCT-1_1_2	3.05462	-1.07508
GTACAACGTGCCCAGT-1_1_2	2.31733	-3.46102
GTACAACTCTTGTGCC-1_1_2	2.25113	-2.81075
GTACAGTGTGCGTGCT-1_1_2	2.51887	-1.46386
GTAGAAACAACCCGCA-1_1_2	1.89295	-2.96487
GTAGCTACAACTCCCT-1_1_2	2.80918	-0.411015
GTATTGGAGAGAGGGC-1_1_2	1.73592	-3.67505
GTCAAACCACTACGGC-1_1_2	2.92813	0.647719
GTCACTCTCTCAAAGC-1_1_2	2.09556	-3.3646
GTCATCCGTCAACCAT-1_1_2	3.05202	-2.41948
GTCATGACATAGGCGA-1_1_2	3.02294	-1.94051
GTCATGAGTGTCCATA-1_1_2	1.64462	-3.70905
GTCATGATCTCTTCAA-1_1_2	1.18986	-3.29297
GTCATTTCAACGTATC-1_1_2	1.34411	-4.06359
GTCCACTGTTATCTTC-1_1_2	-1.57102	-0.834679
GTCCTCACATGTGCCG-1_1_2	1.84654	-2.96517
GTCGCGAAGTTAGTGA-1_1_2	2.16487	-3.58973
GTCTACCCAGGGTCTC-1_1_2	2.38793	-2.09936
GTCTCACGTGATAGTA-1_1_2	1.20448	-3.89658
GTCTCACGTGTGCCTG-1_1_2	1.77386	-3.97257
GTCTGTCGTCTGTAGT-1_1_2	1.0009	-3.91938
GTCTTTAAGTCTGCGC-1_1_2	2.82345	-3.13083
GTGACGCGTTACCTGA-1_1_2	2.09569	-3.18729
GTGAGGAAGGTAAGGA-1_1_2	1.69116	-3.46969
GTGAGGATCCCTTGGT-1_1_2	3.707	-0.436484
GTGCACGAGGGTGGGA-1_1_2	1.58761	-3.91143
GTGCACGGTGATACTC-1_1_2	2.04148	-3.03391
GTGCAGCAGGTTGGTG-1_1_2	2.08334	-2.9822
GTGCAGCTCTAACGGT-1_1_2	2.8156	-3.68197
GTGCGTGCAATCACGT-1_1_2	2.01821	-3.62648
GTGCGTGGTTCCGCGA-1_1_2	1.73229	-3.59692
GTGCTTCAGATAGTGT-1_1_2	2.42061	0.937323
GTGCTTCAGGGTACGT-1_1_2	2.14562	-3.81804
GTGTCCTTCGAACCTA-1_1_2	2.55712	-3.64431
GTGTTAGCACAAGCAG-1_1_2	1.57398	-3.0787
GTGTTCCCAAGGATGC-1_1_2	1.65255	-2.9345
GTTACAGTCCTGATAG-1_1_2	3.1421	-3.3301
GTTACCCTCGTCTACC-1_1_2	2.1954	-2.48242
GTTACGATCCGCGAGT-1_1_2	1.38508	-3.841
GTTAGTGGTGAGCAGT-1_1_2	1.04633	-4.07982
GTTATGGTCGTCTCAC-1_1_2	1.66807	-3.41862
GTTCATTGTGAATATG-1_1_2	2.10271	-3.87393
GTTCCGTTCGTTAGTG-1_1_2	2.37946	-1.61354
GTTCTATTCGACGAGA-1_1_2	1.85102	-3.64139
GTTGTAGCAGCGTGAA-1_1_2	1.89207	-3.79799
GTTGTCCCATGACCCG-1_1_2	1.80272	-3.42446
GTTTGGACAGGCACTC-1_1_2	1.97086	-3.67365
GTTTGGAGTCACCGAC-1_1_2	2.18525	-3.67202
GTTTGGAGTTGGTGTT-1_1_2	2.13701	-3.48265
TAACTTCTCCATTGGA-1_1_2	2.61974	-3.45292
TAAGCACTCATCTCTA-1_1_2	1.99836	-3.30313
TAAGCGTGTCCAGCGT-1_1_2	2.18962	-3.20116
TAATCTCTCTGCCCTA-1_1_2	1.44118	-3.72724
TACACCCAGAGTCCGA-1_1_2	1.89899	-3.13683
TACACCCCATACCAGT-1_1_2	2.88253	0.339437
TACACCCCATTAAAGG-1_1_2	2.19921	-2.11179
TACAGGTAGGTAAGAG-1_1_2	0.867795	-2.77608
TACCCACTCATTTCGT-1_1_2	1.90346	-3.44912
TACCCGTTCCGACAGC-1_1_2	2.29852	-3.22764
TACCTCGCATCGATAC-1_1_2	2.24244	-3.66004
TACCTCGTCCTGTAAG-1_1_2	2.14132	-2.74188
TACCTGCAGCAAGGAA-1_1_2	1.55206	-3.85115
TAGAGTCGTATGCAAA-1_1_2	1.62373	-3.39451
TAGATCGTCCCATTTA-1_1_2	1.73784	-3.30661
TAGGAGGAGATCGCCC-1_1_2	1.31924	-3.03681
TAGGAGGCAGACCAAG-1_1_2	2.48408	-3.27024
TAGGGTTAGCACCGAA-1_1_2	1.88495	-3.8384
TAGTGCAAGCAGTCTT-1_1_2	1.8998	-3.50571
TAGTGCAAGCTTGTGT-1_1_2	2.03109	-3.29365
TAGTGCAGTATTAAGG-1_1_2	2.60128	-3.39373
TAGTGCATCTATGCCC-1_1_2	1.92536	-3.08485
TATCCTATCTACGCAA-1_1_2	2.43579	-3.30759
TATCGCCCAACGGCTC-1_1_2	1.85655	-3.21828
TATCGCCCACAGTGTT-1_1_2	1.70766	-3.98019
TATCTGTCAGCATCTA-1_1_2	2.05485	-3.13995
TATCTGTGTGAGGCAT-1_1_2	1.99519	-3.5447
TATCTGTTCATCCTGC-1_1_2	2.89896	-3.71432
TATGTTCAGGTGCATG-1_1_2	4.27252	-2.06525
TATGTTCTCACCCTGT-1_1_2	0.792034	-3.87371
TATGTTCTCCTCTCTT-1_1_2	1.62829	-3.604
TATTGCTCATCTCGTC-1_1_2	1.51766	-3.4267
TCAAGACGTAACTAAG-1_1_2	1.80417	-2.85893
TCAAGCACATCTATCT-1_1_2	1.75545	-3.58862
TCAAGCAGTGCCTACG-1_1_2	2.68674	-3.68678
TCAAGCATCATTGCTT-1_1_2	2.20514	-1.52389
TCACAAGAGTGCTAGG-1_1_2	2.40117	-0.0112736
TCACAAGGTTTGCCGG-1_1_2	2.23526	-3.49835
TCACGGGTCGCCATAA-1_1_2	1.64932	-3.72602
TCAGCCTAGGGCTAAC-1_1_2	2.23894	-3.11716
TCAGCCTGTATGGAAT-1_1_2	1.70291	-3.71964
TCAGCCTGTGGCATCC-1_1_2	2.14539	-3.65014
TCAGGTACAATTAGGA-1_1_2	1.7132	-3.82657
TCAGTGAAGGCTAACG-1_1_2	1.40617	-3.78924
TCAGTTTAGAGTTGTA-1_1_2	1.6227	-3.21969
TCATATCAGGCACAAC-1_1_2	2.59193	-2.80028
TCATATCTCGGACCAC-1_1_2	2.6272	-3.4134
TCATCATAGTTGTCGT-1_1_2	2.46358	-2.87838
TCATCCGGTCCTCATC-1_1_2	2.49092	-3.05221
TCATGAGTCTGGACTA-1_1_2	1.97067	-3.62773
TCATGCCCACCTGCAG-1_1_2	2.23068	-3.24721
TCATGCCGTCACCCTT-1_1_2	2.51334	-3.11457
TCATGCCGTTCTCTCG-1_1_2	2.31881	-3.72003
TCATGGAGTTGACTAC-1_1_2	1.07789	-3.37238
TCATGGATCATTCATC-1_1_2	2.13206	1.31061
TCATGTTAGAACGCGT-1_1_2	1.88399	-3.21643
TCATTACAGGCCCAAA-1_1_2	1.83483	-2.16924
TCATTCATCCAAACCA-1_1_2	3.42868	-3.34297
TCATTGTCAATGAAAC-1_1_2	2.25103	-3.2207
TCCACGTGTCGTTATG-1_1_2	1.88345	-3.32059
TCCACGTGTTGCCAAT-1_1_2	1.53825	-3.51837
TCCAGAAAGTTGGGAC-1_1_2	1.67771	-3.65087
TCCAGAAGTGTCATCA-1_1_2	1.9739	-3.76406
TCCATGCGTAGATGTA-1_1_2	1.86518	-2.07561
TCCCACAAGTTAGAAC-1_1_2	2.92317	-3.20502
TCCCACACACTGCGAC-1_1_2	1.40916	-3.20111
TCCCACATCCGGCTTT-1_1_2	4.01474	1.5486
TCCCACATCTCGTCAC-1_1_2	1.56913	-3.17731
TCCTCGACAACAAAGT-1_1_2	1.82797	-3.85103
TCCTCTTGTCTGCGCA-1_1_2	2.25036	-3.90385
TCCTGCATCATACAGC-1_1_2	1.29967	3.46866
TCGACCTGTGATACAA-1_1_2	1.90238	-1.85231
TCGCAGGTCTTTCGAT-1_1_2	2.63627	-3.86359
TCGCTCAAGTGCCCGT-1_1_2	1.90902	-3.66199
TCGGGCATCAGCCTCT-1_1_2	1.83418	-3.34571
TCGGGTGTCGACACCG-1_1_2	2.44644	-2.9963
TCGGGTGTCTTCCGTG-1_1_2	1.96942	-2.90617
TCGGTCTGTAGTGATA-1_1_2	2.32566	-3.8097
TCGTCCATCCCGTGTT-1_1_2	2.98599	-2.80285
TCGTGGGGTCATTCCC-1_1_2	2.57202	-0.540375
TCGTGGGGTGAGATCG-1_1_2	2.08619	-3.68091
TCTAACTGTTGTCATG-1_1_2	1.98574	-2.42686
TCTACCGGTCGAGCTC-1_1_2	1.34895	-3.00226
TCTCAGCCATCGGAGA-1_1_2	2.42258	-2.125
TCTCAGCGTATACCTG-1_1_2	2.68979	-1.59224
TCTCAGCTCCACATAG-1_1_2	1.69608	-2.72409
TCTCAGCTCTGCGGCA-1_1_2	-2.27472	-0.239064
TCTGCCACATCTCGTC-1_1_2	1.6317	-3.89381
TCTGGCTCACTTGAAC-1_1_2	3.25979	-2.99375
TCTGTCGCACAGCTTA-1_1_2	2.32796	-3.29022
TCTGTCGTCGGAACTT-1_1_2	-1.39625	1.87932
TCTTCCTCAATTGCGT-1_1_2	2.02156	-2.99076
TCTTCCTCACTGTGTA-1_1_2	-1.95671	-0.420388
TCTTGCGAGCACGTCC-1_1_2	1.78716	-3.8537
TCTTTGATCACGATCA-1_1_2	2.09387	-3.66547
TGAACGTGTGTTCCTC-1_1_2	2.28145	-2.12815
TGACGCGGTGCATACT-1_1_2	1.30631	-3.46685
TGACTCCTCTCCCATG-1_1_2	1.58374	2.04293
TGACTCCTCTTCTAAC-1_1_2	2.14134	-2.75318
TGAGACTAGCGAATGC-1_1_2	3.08161	-0.200049
TGAGGGATCGCCGAGT-1_1_2	2.19324	-4.04742
TGAGGTTAGCACGATG-1_1_2	1.98949	-3.35293
TGAGGTTCAGGTGAGT-1_1_2	2.6844	-3.76309
TGATCTTCAGTTGGTT-1_1_2	1.01062	-4.02086
TGATGCAAGGCCACCT-1_1_2	-1.26326	-0.64026
TGATGGTGTTTGAAAG-1_1_2	1.8175	-3.70562
TGATTTCAGGTTGAGC-1_1_2	2.25404	-3.53924
TGCACGGCATACATCG-1_1_2	2.27382	-3.63066
TGCAGGCAGGCTCTAT-1_1_2	2.47063	-3.68465
TGCATCCAGCCATTCA-1_1_2	2.39447	-3.53285
TGCATCCTCATAGACC-1_1_2	1.25412	-3.96744
TGCGATACAGCGTATT-1_1_2	1.58426	-3.74782
TGCGGGTCATGAAAGT-1_1_2	1.88416	-3.77626
TGCGGGTGTCGTGGTC-1_1_2	2.55454	-3.44735
TGCTCGTGTGTTCGTA-1_1_2	1.49189	-3.72495
TGCTTCGGTGTTACAC-1_1_2	-3.49192	-4.99264
TGGAACTCACAGTCGC-1_1_2	2.14535	-3.94216
TGGAACTGTAGGCTGA-1_1_2	2.05026	-3.45523
TGGAGGAAGTGGTTGG-1_1_2	2.07492	-3.95281
TGGATCAAGGTCCTGC-1_1_2	1.90044	-3.37456
TGGATGTGTTGCAAGG-1_1_2	-1.74013	-0.753384
TGGGCGTTCGCCTATC-1_1_2	1.63676	-3.29828
TGGTAGTAGCGCCCAT-1_1_2	1.64236	-2.93489
TGGTAGTGTAGTGATA-1_1_2	1.68479	-3.66771
TGTAACGCACTCCGGA-1_1_2	1.66254	-3.40135
TGTAACGGTGCTGATT-1_1_2	3.73581	-3.25721
TGTAGACAGTCATCGT-1_1_2	2.77431	-2.70715
TGTAGACCATTCTCCG-1_1_2	1.51536	-3.09806
TGTCCACAGTAGGGTC-1_1_2	1.95917	-3.08826
TGTCCACTCGCTCTAC-1_1_2	1.99449	-3.80781
TGTGTGATCTCATTAC-1_1_2	1.89537	-3.15939
TGTTCATTCAGTAGGG-1_1_2	3.15112	-2.97207
TGTTTGTAGACCTTTG-1_1_2	2.25794	-3.45279
TGTTTGTTCATTACGG-1_1_2	2.01795	0.381914
TGTTTGTTCTGAATCG-1_1_2	1.44723	-3.29268
TTAATCCTCGACCATA-1_1_2	1.92543	-2.73823
TTACTGTCAATTTCGG-1_1_2	4.21467	-3.04977
TTAGGGTCATTGCAAC-1_1_2	1.80491	-3.74983
TTAGTCTTCGGTAAGG-1_1_2	2.23751	-3.6509
TTCATGTAGGTTCCGC-1_1_2	1.70269	-3.92184
TTCATGTGTGGACAGT-1_1_2	2.57733	-3.50701
TTCATGTTCCTCTGCA-1_1_2	1.49122	-3.69186
TTCATTGGTTCCTAGA-1_1_2	2.00765	-2.75307
TTCCAATCAGAAGTTA-1_1_2	2.60124	-2.65955
TTCCACGGTACGTTCA-1_1_2	1.54445	-2.90512
TTCCGGTTCGAACGCC-1_1_2	2.30973	-1.45344
TTCCGTGCAGAAATCA-1_1_2	1.77272	-3.58103
TTCCGTGGTCGTGCCA-1_1_2	2.46591	-3.16172
TTCCTAAGTCTCAGAT-1_1_2	2.41441	-3.1378
TTCGATTCACCCATAA-1_1_2	1.3722	-3.62466
TTCGATTGTGCCGTTG-1_1_2	2.2273	-3.69581
TTCTAACGTCCATAGT-1_1_2	2.0808	-3.31801
TTCTCTCAGGGCAATC-1_1_2	1.92359	-3.37118
TTCTCTCGTGTACGCC-1_1_2	-0.822419	2.10045
TTCTGTACAGACCGCT-1_1_2	1.08444	-3.98809
TTCTTCCGTACCTAAC-1_1_2	1.97645	-3.51787
TTGAACGAGGGATCTG-1_1_2	2.76093	0.511964
TTGAACGAGGGTCACA-1_1_2	1.75343	-3.74908
TTGAGTGTCTTACCAT-1_1_2	2.33276	-1.37671
TTGCATTCATGGCTGC-1_1_2	2.78141	-3.67049
TTGCATTGTTATTCCT-1_1_2	2.95146	-3.5746
TTGCCTGGTCAACATC-1_1_2	1.55323	3.23286
TTGCTGCAGTCATCCA-1_1_2	1.58596	-3.74621
TTGGGATGTCTGCGCA-1_1_2	2.68883	-2.39124
TTGGGCGTCCTTCACG-1_1_2	1.65016	-3.93472
TTGGGTAAGGACAAGA-1_1_2	1.74849	-3.57529
TTGGGTAGTTGGCCTG-1_1_2	1.88695	-2.56846
TTGGTTTGTAGCACAG-1_1_2	2.09863	-3.6261
TTGGTTTGTTCGAGCC-1_1_2	2.01793	-0.0531712
TTGTGTTTCGGTGAAG-1_1_2	2.21934	-3.27544
TTGTTCAAGAACGTGC-1_1_2	2.76615	-3.64504
TTGTTCAGTGTTGAGG-1_1_2	1.85385	-3.96229
TTGTTGTCAAAGAACT-1_1_2	1.08747	-3.77746
TTTACGTTCCGCCTAT-1_1_2	2.05577	-2.92457
TTTACTGCAGCCGTTG-1_1_2	1.65023	-3.19739
TTTCACACATCTAACG-1_1_2	2.11599	-3.59154
TTTCACAGTGACATCT-1_1_2	1.63659	-3.66403
TTTCACATCCTGTTAT-1_1_2	1.94768	-1.88791
TTTCAGTCAGTGAGCA-1_1_2	2.03111	-2.26704
TTTCATGTCGATTGGT-1_1_2	1.51366	-3.7973
TTTGATCCATGACAAA-1_1_2	2.55919	-3.63573
TTTGATCTCTTTGCTA-1_1_2	0.796455	-3.01636
TTTGGAGGTCCAAGAG-1_1_2	1.5682	-3.00098
AAACCCAAGCATCTTG-1_2_2	-0.0427276	4.64562
AAACCCATCCTTCTAA-1_2_2	1.95084	3.71571
AAACGAAAGACTACGG-1_2_2	0.534896	3.71437
AAACGAAAGCGCTGCT-1_2_2	1.81858	4.34745
AAACGAACAGAGTTGG-1_2_2	0.394337	5.15352
AAACGCTAGGACGCAT-1_2_2	-2.29351	0.506511
AAACGCTCAGGCCCTA-1_2_2	1.82674	4.26701
AAAGAACGTCGCAGTC-1_2_2	1.88339	4.29014
AAAGAACTCCAATGCA-1_2_2	-0.780786	4.41924
AAAGGATCAGTCTTCC-1_2_2	0.815033	4.10158
AAAGGATTCCTTCTTC-1_2_2	0.210664	4.33049
AAAGGTATCCAACTAG-1_2_2	-0.00514181	3.50189
AAAGTCCAGCGAACTG-1_2_2	-1.64544	3.36996
AAAGTCCCAACTAGAA-1_2_2	-0.498316	3.75713
AAAGTCCCAGTGTGGA-1_2_2	2.24721	3.31888
AAAGTGACAGCCATTA-1_2_2	0.0154506	3.75716
AACAAAGAGGATAATC-1_2_2	0.801038	4.95098
AACAAAGCAGGACGAT-1_2_2	0.0744621	4.47117
AACAAAGCAGGTATGG-1_2_2	-0.472474	3.14942
AACAACCCAGCGCTTG-1_2_2	1.00634	4.84446
AACAACCGTACTCCCT-1_2_2	-0.283842	3.74189
AACAACCGTATCGGTT-1_2_2	0.344328	4.60526
AACAACCGTGTTACAC-1_2_2	1.56537	4.83302
AACAACCGTTAACAGA-1_2_2	-0.568367	3.53555
AACAACCGTTCCGGTG-1_2_2	1.17849	2.56254
AACAAGAAGAGCTGAC-1_2_2	0.0189387	3.61821
AACAAGAAGCGGTATG-1_2_2	-0.111064	5.14765
AACACACAGCCGATTT-1_2_2	1.49395	2.6522
AACCAACTCCATCTCG-1_2_2	2.01378	3.99877
AACCAACTCGACGATT-1_2_2	-0.236914	4.21914
AACCACAAGAGCAGTC-1_2_2	-0.624596	4.66536
AACCCAATCTCAATCT-1_2_2	-1.213	4.3649
AACCTGACACCACATA-1_2_2	0.908921	3.04796
AACCTGATCCAACCGG-1_2_2	-0.46632	4.8824
AACCTTTGTCGTTCAA-1_2_2	-1.93919	1.82219
AACGAAAAGGATTTGA-1_2_2	2.02638	4.48995
AACGAAAGTTAGTCGT-1_2_2	-1.24139	4.65277
AACGGGAGTGCCTGCA-1_2_2	0.698021	4.13546
AACGTCAAGACATAAC-1_2_2	-1.06669	3.41379
AACGTCAGTGGTCTGC-1_2_2	1.84576	4.83074
AACGTCAGTTGACTAC-1_2_2	-0.409131	3.54556
AACGTCATCGGACTTA-1_2_2	1.34078	4.27125
AACTTCTCAGTCTCTC-1_2_2	-1.54022	4.21181
AACTTCTGTACAGAAT-1_2_2	-1.39253	4.07952
AACTTCTGTCCAGCCA-1_2_2	0.591317	3.84704
AACTTCTTCTCTCTTC-1_2_2	-0.948635	3.2139
AAGAACACACCTGAAT-1_2_2	2.83584	3.11945
AAGAACATCTATGTGG-1_2_2	1.79279	2.62287
AAGACAAGTTCGGTAT-1_2_2	0.287274	4.32191
AAGACAAGTTGCCGAC-1_2_2	-0.512251	4.18435
AAGACAATCGCTGACG-1_2_2	-1.39202	3.22934
AAGACTCCAAGTTTGC-1_2_2	1.75884	4.02058
AAGACTCCATCTAGAC-1_2_2	0.100689	2.51366
AAGATAGGTTAGGGAC-1_2_2	-2.27246	2.34575
AAGATAGGTTTCCCAC-1_2_2	-0.873567	4.87819
AAGATAGTCCACTAGA-1_2_2	0.327361	3.19902
AAGCATCGTTGCGGCT-1_2_2	1.54292	3.9763
AAGCATCTCCAAGGGA-1_2_2	0.041815	4.16885
AAGCATCTCGTGTTCC-1_2_2	1.15508	2.85812
AAGCCATAGATGTAGT-1_2_2	2.02157	3.26953
AAGCCATTCTATACTC-1_2_2	-1.64145	4.17101
AAGCGAGAGAAGCGGG-1_2_2	-1.6221	2.70959
AAGCGAGAGATCGCTT-1_2_2	-1.41669	3.77204
AAGCGAGGTCGATTAC-1_2_2	-0.178923	3.72479
AAGCGAGTCACCCTGT-1_2_2	-1.38864	4.48713
AAGCGAGTCCGATCTC-1_2_2	0.289397	4.34817
AAGCGAGTCCGCCTAT-1_2_2	1.01228	3.67112
AAGCGAGTCGATGCAT-1_2_2	1.35916	3.05279
AAGGAATAGACGATAT-1_2_2	-0.2581	4.3067
AAGGAATAGGGAGGTG-1_2_2	-1.29172	3.78634
AAGGAATGTAGGCAGT-1_2_2	1.1558	3.01635
AAGGAATTCTGCATGA-1_2_2	0.19414	4.49252
AAGGTAAAGCGCCGTT-1_2_2	-0.196638	3.43605
AAGGTAAAGCTGGAGT-1_2_2	0.286192	3.40026
AAGGTAAAGGTAGGCT-1_2_2	1.52985	3.90611
AAGGTAACAACACGAG-1_2_2	-0.484539	4.76046
AAGGTAACATCGCTAA-1_2_2	0.534499	3.75132
AAGGTAATCATAGACC-1_2_2	4.02309	1.27329
AAGGTAATCGCTCCTA-1_2_2	0.268421	4.77327
AAGTCGTCAAGGTACG-1_2_2	0.383326	2.99447
AAGTGAAAGACGAGCT-1_2_2	0.449261	4.9726
AAGTGAACACTAACCA-1_2_2	-0.656938	4.48833
AAGTGAAGTGCAGTGA-1_2_2	-1.34432	2.67109
AAGTGAAGTTCAACGT-1_2_2	-0.0536433	3.78679
AAGTTCGGTCGCCACA-1_2_2	1.20193	4.14584
AATAGAGCAATTGAGA-1_2_2	2.45436	3.56619
AATAGAGCAGTGCGCT-1_2_2	0.0261771	5.00092
AATAGAGCATAGATGA-1_2_2	-0.8464	3.47524
AATAGAGTCACATTGG-1_2_2	-0.841865	3.58056
AATCACGAGCAGTACG-1_2_2	0.951878	4.06703
AATCACGAGTGTAGAT-1_2_2	1.82573	4.75323
AATCACGAGTTACTCG-1_2_2	-1.46121	4.15552
AATCACGCATGCTGCG-1_2_2	-0.726056	3.12709
AATCACGTCATTGCTT-1_2_2	-1.90883	1.65582
AATCGACAGGTGCCTC-1_2_2	0.354958	1.97844
AATCGACCATCCGCGA-1_2_2	-0.18117	4.82787
AATCGTGAGCCAACCC-1_2_2	1.26279	5.06912
AATGAAGTCAGTCCGG-1_2_2	1.61238	4.13614
AATGAAGTCGGTAACT-1_2_2	0.900462	4.48956
AATGAAGTCTGCTGAA-1_2_2	-1.25315	4.11731
AATGACCCAAGTAGTA-1_2_2	1.48974	5.02
AATGACCCAATTTCCT-1_2_2	0.158919	3.10317
AATGCCAGTCCCTAAA-1_2_2	1.8871	4.90283
AATGGAAAGGGTTAAT-1_2_2	0.18809	4.82396
AATGGAAGTACTCCGG-1_2_2	-0.297136	4.29552
AATGGAATCACTGATG-1_2_2	0.485441	3.23521
AATGGCTCACCAGGTC-1_2_2	0.860668	4.62596
AATGGCTTCATATGGC-1_2_2	0.933826	4.66276
AATGGCTTCTAAGCCA-1_2_2	1.75314	4.40411
AATTCCTGTTCTGACA-1_2_2	-0.459533	3.83058
AATTTCCAGTGCTCGC-1_2_2	2.38659	3.89908
AATTTCCTCTCATTAC-1_2_2	-0.424052	5.15788
ACAAAGAGTGCTATTG-1_2_2	-0.358046	5.07823
ACAAAGATCCTGCTAC-1_2_2	-0.722923	1.51104
ACAACCAGTGGTTCTA-1_2_2	0.316468	4.10188
ACAACCATCCTTATAC-1_2_2	2.34963	3.85081
ACAAGCTAGGAGAGGC-1_2_2	0.502588	4.76683
ACAAGCTAGTCCGTCG-1_2_2	-0.690844	1.71591
ACAAGCTGTTGCGGCT-1_2_2	0.12102	4.46773
ACAAGCTTCGACATCA-1_2_2	1.12795	3.93813
ACACAGTCATACACCA-1_2_2	-0.221656	4.46334
ACACAGTTCAAGCCGC-1_2_2	1.39679	4.77353
ACACCAACACGATTCA-1_2_2	-0.634741	4.1631
ACACCAAGTTCAAACC-1_2_2	-0.100326	4.26964
ACACGCGGTACTCCGG-1_2_2	0.947378	3.38219
ACACTGAAGCCAAGGT-1_2_2	0.352243	4.4624
ACACTGACATAGGAGC-1_2_2	2.04673	4.4155
ACACTGACATGATGCT-1_2_2	-1.28149	4.05616
ACACTGACATGGTACT-1_2_2	-1.0902	3.6454
ACACTGATCAGGAACG-1_2_2	-0.523176	3.42197
ACAGAAAAGCACTCAT-1_2_2	-0.790866	3.52799
ACAGAAAGTACCTGTA-1_2_2	0.705273	4.99196
ACAGGGAAGTCACGAG-1_2_2	2.40373	1.68924
ACATCCCCAGCGTTGC-1_2_2	-1.00969	2.05789
ACATCCCGTGTCCATA-1_2_2	1.83202	4.81654
ACATCCCGTTGTGCCG-1_2_2	-1.02088	3.62961
ACATCCCTCTTGGCTC-1_2_2	-0.715906	4.74335
ACATCGAAGCTAATCC-1_2_2	1.97939	2.17732
ACATGCAAGACAGCTG-1_2_2	0.865055	3.0657
ACATGCAAGAGATCGC-1_2_2	0.0964545	3.57205
ACATGCAAGAGGTGCT-1_2_2	-2.07553	0.940707
ACATGCAAGGCTCAAG-1_2_2	-0.317634	4.63472
ACATGCAGTTATGACC-1_2_2	-0.305902	4.41028
ACATTTCAGATGCCGA-1_2_2	0.58127	3.46248
ACATTTCGTAACATCC-1_2_2	-1.15512	3.10466
ACCAAACAGCCATCCG-1_2_2	0.606289	4.47913
ACCAAACCAACCACAT-1_2_2	-0.872787	3.55733
ACCAAACGTGAGTTGG-1_2_2	-1.73935	3.11566
ACCAAACGTGGACTAG-1_2_2	0.975311	5.16431
ACCAACAAGCTCGGCT-1_2_2	-0.0274218	2.55625
ACCAACAGTAGCTGCC-1_2_2	0.647495	4.16359
ACCACAATCGAGGCAA-1_2_2	2.21001	2.59332
ACCATTTAGGCATGCA-1_2_2	0.958538	2.20778
ACCATTTCACGAGGTA-1_2_2	-1.13917	3.79896
ACCATTTTCGCACGAC-1_2_2	-1.77329	1.95752
ACCCAAAAGAACTCCT-1_2_2	0.12766	3.30874
ACCCAAAAGATTCGAA-1_2_2	-1.61105	2.85741
ACCCAAAAGCGGTATG-1_2_2	1.9645	4.71562
ACCCAAAAGGCTATCT-1_2_2	0.0920309	3.31926
ACCCAAATCACAAGGG-1_2_2	-0.675248	4.05587
ACCCTCAAGACCTTTG-1_2_2	0.219535	4.24433
ACCCTCAAGACTCTAC-1_2_2	-2.56805	0.131655
ACCCTCACAAGGCAAC-1_2_2	0.0818624	4.76119
ACCCTCATCATTTCGT-1_2_2	0.911973	3.90708
ACCCTTGAGGTCGTGA-1_2_2	0.449823	5.00298
ACCCTTGGTGGAGGTT-1_2_2	-0.518656	4.61987
ACCCTTGGTGTTGCCG-1_2_2	1.21124	3.86628
ACCGTTCAGCCTGACC-1_2_2	0.719288	4.40903
ACCGTTCAGGAAGTCC-1_2_2	-0.614906	3.02574
ACCTACCAGGGAGAAT-1_2_2	0.562305	3.76657
ACCTACCGTATTAAGG-1_2_2	0.734113	4.79669
ACCTGTCGTCCACATA-1_2_2	-1.31393	4.36028
ACGATCAAGCGATCGA-1_2_2	0.626176	0.224056
ACGATCACAATACAGA-1_2_2	0.251566	5.14509
ACGATGTAGCGGATCA-1_2_2	-0.167519	4.19382
ACGATGTGTGTGCTTA-1_2_2	-1.07206	2.16454
ACGATGTTCATAGAGA-1_2_2	-0.972956	4.63971
ACGATGTTCCAACTGA-1_2_2	0.846893	5.17804
ACGCACGGTGAGGCAT-1_2_2	-1.27125	3.66407
ACGGAAGAGTGTACCT-1_2_2	0.791388	3.84571
ACGGGTCAGATGCTTC-1_2_2	1.11548	4.7497
ACGGGTCAGGATACCG-1_2_2	1.78466	3.70054
ACGGGTCGTAACCCTA-1_2_2	-0.216767	3.28624
ACGGGTCGTGGCTTGC-1_2_2	-1.41994	3.74392
ACGGGTCGTTCCTAGA-1_2_2	-1.76568	3.77289
ACGGTCGGTATCATGC-1_2_2	1.43621	4.89937
ACGGTTAAGATTTGCC-1_2_2	-1.86485	0.805157
ACGTAACAGCAAGCCA-1_2_2	-1.69364	4.0287
ACGTAACAGCTAATCC-1_2_2	-1.04781	2.11731
ACGTAACCACAGCCTG-1_2_2	0.0553986	4.27763
ACGTACAAGGCCCACT-1_2_2	-1.94271	2.51935
ACGTAGTAGCACGGAT-1_2_2	0.111621	4.81911
ACGTAGTCAAACTAGA-1_2_2	0.0923282	4.18701
ACGTAGTTCCATTTCA-1_2_2	-0.0188216	4.86267
ACGTCCTAGTAGACCG-1_2_2	-0.825502	4.76204
ACGTCCTCATAGATGA-1_2_2	-0.108836	4.25042
ACGTTCCCAAATCGGG-1_2_2	0.420013	4.57616
ACTACGACACCATATG-1_2_2	0.39864	4.10729
ACTACGAGTTCTCTAT-1_2_2	0.121105	3.93268
ACTACGATCATCCCGT-1_2_2	1.65514	4.10592
ACTATCTCATGCCGAC-1_2_2	0.151741	4.60392
ACTATGGAGAGCAAGA-1_2_2	0.379408	3.30461
ACTATGGGTCGCATCG-1_2_2	1.20618	3.15665
ACTATTCAGCCGTAAG-1_2_2	0.956308	4.89303
ACTATTCCAATGAACA-1_2_2	1.82664	4.36644
ACTATTCTCGAGAAAT-1_2_2	0.779844	5.20867
ACTCCCAGTACCGTCG-1_2_2	1.7521	3.59391
ACTCTCGCATGGATCT-1_2_2	-1.3751	3.82727
ACTCTCGGTATGACAA-1_2_2	-0.715623	4.64939
ACTCTCGTCGCTAATG-1_2_2	2.06843	1.48693
ACTGATGTCAGCTTCC-1_2_2	1.92593	4.32092
ACTGATGTCGTGGGTC-1_2_2	1.59466	4.22796
ACTGCAAGTATAATGG-1_2_2	1.62971	4.89897
ACTGCAATCCAGTGTA-1_2_2	1.05709	4.63583
ACTGTCCAGTCCCTAA-1_2_2	0.645994	4.59415
ACTGTCCAGTTCATCG-1_2_2	-0.149061	4.67373
ACTGTCCCACGCTATA-1_2_2	-0.259201	4.75039
ACTGTGATCTGTGCGG-1_2_2	-1.28464	2.82656
ACTTATCGTTGCGGAA-1_2_2	1.34105	4.56155
ACTTCCGAGCCTTTCC-1_2_2	0.402223	5.28894
ACTTCGCGTGACGTCC-1_2_2	-0.578191	3.32494
ACTTTCAGTCCATACA-1_2_2	1.82536	4.15832
ACTTTCAGTGTCCGGT-1_2_2	1.58855	3.03204
AGAAATGAGCTAAACA-1_2_2	0.41032	5.35092
AGAACAAAGGTAAGTT-1_2_2	-0.503191	3.33683
AGAACCTTCCACGGAC-1_2_2	0.130351	4.58792
AGAAGCGAGGAACTAT-1_2_2	-0.198521	4.93471
AGAAGCGTCCCGTAAA-1_2_2	-1.10436	4.74488
AGAAGTATCGCCAACG-1_2_2	-0.751235	3.50305
AGACAAAGTATGCTAC-1_2_2	0.300759	4.94566
AGACAAATCATCCTGC-1_2_2	1.74397	3.88944
AGACAAATCGATTCCC-1_2_2	1.22539	3.36073
AGACACTGTCCACTCT-1_2_2	-0.271443	3.79197
AGACACTGTGGATCAG-1_2_2	-0.465028	4.02745
AGACACTTCAACGCTA-1_2_2	2.48879	3.40074
AGACAGGCAGTCGCAC-1_2_2	0.297963	3.73449
AGACAGGTCCGTCAAA-1_2_2	3.15243	2.51204
AGACCATTCGTCGCTT-1_2_2	-0.0519796	4.50612
AGACCCGTCTTGGTGA-1_2_2	0.0512528	5.31787
AGAGAATAGCGGGTAT-1_2_2	1.78771	4.81496
AGAGAGCAGAACAAGG-1_2_2	0.925047	3.70849
AGAGAGCCATGACTGT-1_2_2	0.512907	4.26923
AGAGAGCGTCCCAAAT-1_2_2	0.615392	4.96895
AGAGCAGCACATGACT-1_2_2	1.45692	3.03089
AGAGCAGTCATAGAGA-1_2_2	1.41855	3.05115
AGAGCCCCATAGCACT-1_2_2	-0.718484	2.96305
AGAGCCCGTCAAGCCC-1_2_2	1.10305	3.60129
AGAGCCCTCTGGTGCG-1_2_2	-1.4215	3.98469
AGATAGAGTAGCTGTT-1_2_2	1.54637	2.93981
AGATCGTTCTTTGCGC-1_2_2	0.619103	4.30016
AGATGAAAGACTGAGC-1_2_2	-0.284974	3.79324
AGATGAAAGGCTAAAT-1_2_2	-1.69111	3.35909
AGATGAAAGTAAGCAT-1_2_2	0.315563	4.08844
AGATGAATCTTCTTCC-1_2_2	1.18718	3.14961
AGATGCTGTCTCAGGC-1_2_2	-2.10435	0.987955
AGATGCTGTTGACTAC-1_2_2	0.3334	3.2196
AGCCAATGTTGGGTAG-1_2_2	-1.07323	4.55586
AGCCACGAGAGAGAAC-1_2_2	1.26851	4.37188
AGCGATTCAAGTGATA-1_2_2	-0.422749	4.14194
AGCGATTCACTATCCC-1_2_2	0.0399348	3.48508
AGCGATTGTACGAGCA-1_2_2	1.90307	3.0564
AGCGCCACAAGACCTT-1_2_2	0.338978	3.45461
AGCGCCATCGAGATAA-1_2_2	0.175644	5.02312
AGCGCTGCAATAACGA-1_2_2	2.5539	3.76043
AGCGCTGCACATTACG-1_2_2	-0.252452	4.2939
AGCGCTGTCTGGTGCG-1_2_2	-0.172523	4.34254
AGCGCTGTCTTCGTGC-1_2_2	-1.03174	4.7561
AGCGTATAGGTGGCTA-1_2_2	-0.802044	2.80311
AGCGTCGCATTCAGCA-1_2_2	-0.0429447	3.01754
AGCTCAAGTTGGTAGG-1_2_2	-1.33009	3.45459
AGCTCAATCGAACCTA-1_2_2	-0.963059	4.87918
AGCTTCCAGCTAAATG-1_2_2	1.32797	4.265
AGCTTCCAGGTAGCCA-1_2_2	0.225906	4.84925
AGCTTCCCAAATGAAC-1_2_2	-1.47565	3.25643
AGGAAATCAACGTTAC-1_2_2	-0.79326	3.74206
AGGAAATGTTTAGACC-1_2_2	0.0074958	2.93199
AGGAATAAGCTTGTTG-1_2_2	1.52713	4.05296
AGGAATAAGTGCGTCC-1_2_2	1.57366	2.90454
AGGAATAGTACTGACT-1_2_2	-0.00583776	3.70379
AGGACGAAGCACACCC-1_2_2	2.04969	3.83173
AGGACGAAGGATGCGT-1_2_2	-0.46309	3.87306
AGGACGAGTGATGAAT-1_2_2	2.67321	3.33705
AGGAGGTGTAAGGCTG-1_2_2	-1.05959	4.54173
AGGAGGTTCTTCTTCC-1_2_2	1.2619	4.80827
AGGATAACAAGTCATC-1_2_2	-0.276477	5.19745
AGGATCTCACAGCATT-1_2_2	0.826151	4.9014
AGGCCACTCCATCTAT-1_2_2	2.11048	4.60457
AGGCTGCCACTGAGGA-1_2_2	-0.452101	3.64322
AGGCTGCCAGTAGGAC-1_2_2	1.71516	4.4976
AGGCTGCCATAATCCG-1_2_2	0.301654	3.61931
AGGCTGCGTCCGAAAG-1_2_2	-0.00529273	4.54385
AGGCTGCTCATGAGTC-1_2_2	2.19255	4.27208
AGGGAGTAGCCTGACC-1_2_2	0.482155	3.2317
AGGGAGTAGGGTATAT-1_2_2	-0.731788	3.8858
AGGGAGTTCCGAGAAG-1_2_2	0.470524	5.02789
AGGGAGTTCGAGAATA-1_2_2	1.63715	4.32241
AGGGCCTCAGGGAATC-1_2_2	1.33738	4.62435
AGGGCCTCAGTTAAAG-1_2_2	-0.315612	4.42182
AGGGCCTGTCATCCGG-1_2_2	0.673799	4.3302
AGGGCTCAGTCTTCGA-1_2_2	-0.884142	3.61715
AGGGCTCCAACACGTT-1_2_2	-1.19758	3.93382
AGGGCTCGTAACAAGT-1_2_2	-0.787496	3.27538
AGGGCTCGTTCTAACG-1_2_2	2.18721	1.9275
AGGGTCCCAGAACGCA-1_2_2	0.817146	4.49965
AGGGTCCGTTGTTGAC-1_2_2	-0.531215	4.84142
AGGGTGACAAAGCTAA-1_2_2	-0.788113	3.15184
AGGGTGACACACGCCA-1_2_2	-1.06207	4.20587
AGGGTGACATCATCTT-1_2_2	0.902851	3.86615
AGGGTGATCAGTCTTT-1_2_2	1.08612	3.28137
AGGGTTTTCCCTTGTG-1_2_2	1.53818	3.57429
AGGTAGGAGTATGACA-1_2_2	0.866053	4.1113
AGGTAGGCATAGGTAA-1_2_2	0.206144	3.85191
AGGTCATGTTAAAGTG-1_2_2	-0.830235	2.69374
AGGTCTAGTCCTACGG-1_2_2	-0.989966	3.85153
AGGTCTAGTGTCATGT-1_2_2	-0.627533	4.57976
AGGTCTATCTGGGCGT-1_2_2	1.85258	2.60087
AGGTGTTAGGAGAGTA-1_2_2	2.10804	3.90344
AGGTGTTCAACTGATC-1_2_2	-0.924674	3.97468
AGGTGTTGTTGTAGCT-1_2_2	1.88273	3.89954
AGGTTACAGAGGTCAC-1_2_2	-0.328863	3.73871
AGGTTACCAGTCTTCC-1_2_2	0.682422	4.30743
AGGTTACGTCCGGTCA-1_2_2	-1.21655	4.64614
AGGTTGTCATGTCGTA-1_2_2	-0.690904	4.96879
AGGTTGTTCAAGCCGC-1_2_2	0.904736	4.01294
AGGTTGTTCTACCCAC-1_2_2	-2.15533	2.44515
AGTAACCAGTCTCGTA-1_2_2	0.0835272	5.10694
AGTAACCCAATCTGCA-1_2_2	-0.562813	5.00072
AGTACCAAGATCCCGC-1_2_2	1.67183	3.6231
AGTACCATCCGTGGTG-1_2_2	2.53619	3.68955
AGTACTGAGGGCAAGG-1_2_2	0.810034	2.0416
AGTACTGGTCCCGGTA-1_2_2	-0.0298789	3.66408
AGTAGCTCAGTTACCA-1_2_2	0.571797	4.89347
AGTAGCTGTCGGTACC-1_2_2	0.0753159	4.17397
AGTAGCTTCCGGGACT-1_2_2	1.46206	4.81783
AGTAGTCGTTGTTTGG-1_2_2	0.00363413	5.0914
AGTCAACAGTCAGAGC-1_2_2	1.23242	2.81987
AGTCAACGTGTTCGAT-1_2_2	3.11688	-0.0269848
AGTCAACTCTATCCAT-1_2_2	-1.02724	4.77111
AGTCAACTCTCGTGGG-1_2_2	-0.00864681	3.77524
AGTCATGTCCTATTGT-1_2_2	-0.833388	2.42376
AGTCATGTCTCCGTGT-1_2_2	0.011809	3.8981
AGTGACTTCATCCTGC-1_2_2	1.54176	4.09923
AGTGATCCAAAGGTTA-1_2_2	0.235699	3.07115
AGTGATCGTCCTCATC-1_2_2	2.69208	3.38979
AGTGCCGTCCACGGGT-1_2_2	1.91452	4.22238
AGTGTTGAGAAGTGTT-1_2_2	1.82555	4.51188
AGTGTTGAGTGACACG-1_2_2	2.17643	2.1459
AGTGTTGCACCATTCC-1_2_2	-1.44914	4.1259
AGTGTTGGTCACTGAT-1_2_2	-0.408233	2.98815
AGTGTTGGTGTGAATA-1_2_2	-0.331305	4.3238
AGTGTTGTCACATACG-1_2_2	0.0201306	5.09352
AGTGTTGTCACTGGTA-1_2_2	-1.59969	2.72059
AGTGTTGTCGTCCATC-1_2_2	-1.23953	3.54322
AGTTAGCCATTAGGCT-1_2_2	2.34285	-2.28207
AGTTAGCGTATCATGC-1_2_2	-0.659872	0.0379568
AGTTAGCTCCGATCTC-1_2_2	0.715348	5.33754
AGTTCCCAGCGTTAGG-1_2_2	-0.864427	3.58909
AGTTCCCCAGAGTTGG-1_2_2	0.958373	3.44514
AGTTCGACACGGCTAC-1_2_2	-1.8583	1.04088
AGTTCGAGTCCGCAGT-1_2_2	0.826799	4.13639
AGTTCGAGTGAATGAT-1_2_2	-0.445233	3.18441
ATACCGACAAAGGCGT-1_2_2	-0.0423308	3.13873
ATACCTTGTCTTGCGG-1_2_2	-0.313193	5.2606
ATACTTCAGCCACCGT-1_2_2	0.981968	4.24877
ATACTTCCATCCGTGG-1_2_2	0.197637	4.83412
ATAGACCTCAGCTCTC-1_2_2	-0.761698	3.53049
ATAGGCTAGTTCAACC-1_2_2	1.66997	2.65171
ATATCCTAGACAACTA-1_2_2	-1.40244	4.29787
ATATCCTCACAATGAA-1_2_2	0.563943	4.95891
ATATCCTTCGCCAGTG-1_2_2	-0.798343	2.77663
ATCACAGCAAATCCCA-1_2_2	-0.408229	4.24863
ATCACGATCACTGGGC-1_2_2	-0.10848	3.41963
ATCACTTAGCAACAAT-1_2_2	-1.09504	3.99165
ATCACTTAGGGTGAGG-1_2_2	2.44214	1.41273
ATCAGGTAGTCTGCGC-1_2_2	-1.65379	3.18466
ATCAGGTAGTGAATAC-1_2_2	-2.61926	2.01445
ATCAGGTCAAACGTGG-1_2_2	-1.02628	3.27243
ATCATTCCACCACATA-1_2_2	1.38542	4.96017
ATCATTCGTGTGTCCG-1_2_2	0.912934	3.6842
ATCATTCGTTCGTTCC-1_2_2	0.815902	4.74257
ATCCACCGTCGATTTG-1_2_2	-1.09387	4.17546
ATCCACCGTCTACGTA-1_2_2	-0.00974687	4.16447
ATCCACCTCTAAGGAA-1_2_2	2.09503	3.93109
ATCCATTGTATGGTTC-1_2_2	-1.06423	4.57676
ATCCATTGTCGCCACA-1_2_2	0.275777	3.68144
ATCCATTTCATCGCTC-1_2_2	1.54701	3.94088
ATCCATTTCTCATGGA-1_2_2	-1.52174	2.66935
ATCCCTGCAATCGCGC-1_2_2	0.20842	4.34432
ATCCCTGCACGGGTAA-1_2_2	1.78066	5.17497
ATCCGTCCAACAAGAT-1_2_2	-1.25675	2.70515
ATCCGTCTCGAACGCC-1_2_2	-0.0926293	5.26388
ATCCTATGTATCGCGC-1_2_2	1.89795	2.56954
ATCGATGAGGTCCTGC-1_2_2	-0.366365	4.76813
ATCGATGCATCTGGGC-1_2_2	-1.41119	4.33299
ATCGCCTCACTCGATA-1_2_2	1.1805	3.18284
ATCGGATGTGAATTGA-1_2_2	1.51528	3.8353
ATCGGCGAGGCAGTCA-1_2_2	-0.506004	4.49596
ATCGTAGTCAACCGAT-1_2_2	-1.0494	4.23159
ATCGTCCAGCCGTCGT-1_2_2	1.8135	2.92291
ATCGTGAAGCCGTAAG-1_2_2	-0.0631758	4.68897
ATCGTGAGTTCTCCCA-1_2_2	-1.06762	4.09567
ATCGTGATCGCTCTCA-1_2_2	-0.356656	4.75582
ATCTTCACAGAGATTA-1_2_2	-0.926149	4.15921
ATCTTCAGTATCGTAC-1_2_2	-2.10303	0.932913
ATCTTCAGTCCTCAGG-1_2_2	1.158	4.36941
ATGAAAGAGGCACTAG-1_2_2	-1.302	2.9913
ATGAAAGCATCCGCGA-1_2_2	0.768384	3.81884
ATGACCAAGCCATATC-1_2_2	-1.03826	4.84264
ATGACCACAATTGCAC-1_2_2	-0.409325	4.29921
ATGACCAGTCATGACT-1_2_2	-1.27138	3.46018
ATGAGGGAGAGTGACC-1_2_2	0.826417	5.24256
ATGAGGGCAAGTAGTA-1_2_2	-0.111619	3.19162
ATGAGGGCACACAGCC-1_2_2	-0.582156	5.2102
ATGAGGGGTCGCTTAA-1_2_2	0.995855	4.65489
ATGAGTCAGCGAAACC-1_2_2	-0.244011	5.03262
ATGAGTCTCCGACAGC-1_2_2	-1.46695	3.23346
ATGAGTCTCGATACAC-1_2_2	1.15424	4.35444
ATGAGTCTCGGTCGGT-1_2_2	-1.51426	3.83602
ATGATCGAGTTGCATC-1_2_2	1.80701	4.17931
ATGATCGCATGGAATA-1_2_2	0.713164	4.10784
ATGATCGGTACAGTAA-1_2_2	-1.62682	1.56984
ATGATCGGTATCCTTT-1_2_2	-0.720215	4.46464
ATGATCGTCAGTCATG-1_2_2	0.825619	4.24757
ATGCATGAGGAAACGA-1_2_2	2.53733	2.65169
ATGCATGCAGTACTAC-1_2_2	-0.55809	3.59137
ATGCATGTCGTCCATC-1_2_2	0.0240466	3.77188
ATGCCTCGTAGGGAGG-1_2_2	-0.0689045	3.72471
ATGCCTCTCAAATGCC-1_2_2	0.0758008	4.38105
ATGGAGGCAGTGGCTC-1_2_2	1.15774	4.99388
ATGGAGGGTGAAAGTT-1_2_2	2.68251	3.70255
ATGGGAGAGGAGAATG-1_2_2	-1.88412	3.57873
ATGGGAGGTACCCAGC-1_2_2	0.945503	3.39784
ATGGGTTAGGTCTGGA-1_2_2	1.60935	4.44967
ATGGGTTAGTCCCGGT-1_2_2	-0.785859	3.69471
ATGGGTTCATCCCGTT-1_2_2	-0.180793	3.86513
ATGGGTTGTATCACCA-1_2_2	0.790834	3.97658
ATGGGTTGTCACAATC-1_2_2	1.1171	5.18172
ATGGTTGCACACACGC-1_2_2	-0.585572	2.33996
ATGGTTGGTCACCGAC-1_2_2	1.81175	4.35625
ATGGTTGGTCTTGTCC-1_2_2	-0.74764	1.18208
ATGTCCCCAGGAGACT-1_2_2	-2.39438	2.35641
ATGTCCCTCCCGAAAT-1_2_2	0.60221	5.36532
ATGTCTTCACCTATCC-1_2_2	-1.3788	3.26347
ATGTCTTTCCACGTAA-1_2_2	-1.55696	4.35152
ATTACCTAGCTGTTAC-1_2_2	1.10556	4.9173
ATTACCTAGTGATCGG-1_2_2	-0.507228	4.94013
ATTACCTGTCAGACGA-1_2_2	-0.668276	4.29409
ATTACCTTCCTCTAGC-1_2_2	-0.0884679	4.43824
ATTACCTTCTTCGACC-1_2_2	0.699357	4.73
ATTACTCAGGTCCCTG-1_2_2	0.807592	3.83775
ATTACTCCACTTCAGA-1_2_2	-1.36904	3.80178
ATTACTCTCGCCCAGA-1_2_2	0.948735	4.39086
ATTATCCAGCTAAGTA-1_2_2	-0.432461	3.77904
ATTATCCCAGCAGTAG-1_2_2	0.433504	3.69133
ATTCAGGCACTAACGT-1_2_2	-0.296045	4.63139
ATTCAGGCAGTTGGTT-1_2_2	2.09146	3.12431
ATTCAGGTCTAGCCAA-1_2_2	0.165057	3.47166
ATTCCATGTTGTAGCT-1_2_2	0.120778	2.93011
ATTCCATTCCACTGGG-1_2_2	2.28506	3.42637
ATTCCATTCCCTCTAG-1_2_2	-0.228821	3.66963
ATTCCCGAGAAGGATG-1_2_2	-2.35226	0.0186605
ATTCCCGCAGTGCGCT-1_2_2	1.57459	4.13402
ATTCCCGGTACCGGAA-1_2_2	1.12157	5.16594
ATTCCCGGTACGAGCA-1_2_2	-0.869687	4.13994
ATTCCCGGTCGTTCAA-1_2_2	0.948999	4.06262
ATTCCTACACCGTGAC-1_2_2	-0.983094	3.54593
ATTCCTACATGGCTGC-1_2_2	1.97655	4.58826
ATTCCTAGTTAAAGTG-1_2_2	0.902101	3.21115
ATTCCTATCGATAACC-1_2_2	0.118521	-0.0885283
ATTCGTTCAAGCTACT-1_2_2	1.65718	4.34672
ATTCGTTCAATAGTAG-1_2_2	1.95138	2.11005
ATTCTACAGATGGCGT-1_2_2	1.25487	3.31468
ATTCTACAGTCCGCGT-1_2_2	-0.959159	4.52735
ATTCTACCACTGTTCC-1_2_2	-0.0225955	4.21646
ATTGTTCCAATAGTCC-1_2_2	-0.934527	1.92112
ATTGTTCGTTCAAACC-1_2_2	0.955917	5.14355
ATTGTTCTCGACGTCG-1_2_2	2.02749	2.74996
ATTTACCCAATCACGT-1_2_2	0.794311	3.25657
ATTTCTGAGTAGGATT-1_2_2	0.0254211	4.57223
ATTTCTGTCAACCCGG-1_2_2	-1.58376	2.26658
ATTTCTGTCGTCAAAC-1_2_2	-0.997565	3.74903
ATTTCTGTCGTCTAAG-1_2_2	1.51485	4.0447
ATTTCTGTCTTAAGGC-1_2_2	0.336376	4.25323
CAACAACAGTGGGAAA-1_2_2	-1.1885	4.00291
CAACAACCAGTCCGTG-1_2_2	0.118282	5.20918
CAACAACTCAGCCCAG-1_2_2	0.558993	3.92984
CAACAGTGTGGGACAT-1_2_2	-1.09918	3.54144
CAACCAACATCGGATT-1_2_2	0.594001	3.49024
CAACCAAGTAGCGTAG-1_2_2	2.08821	4.33517
CAACCAATCGGTGTTA-1_2_2	-0.814473	4.93687
CAACCTCAGACTTCCA-1_2_2	1.32721	2.79395
CAACCTCGTAACCAGG-1_2_2	-0.689199	3.12083
CAACGATAGATTTGCC-1_2_2	-1.60747	3.86608
CAACGATCAAGGTACG-1_2_2	-0.894814	3.77112
CAACGATTCAGTAGGG-1_2_2	-0.0723933	2.97194
CAACGATTCGAGCCTG-1_2_2	-0.432334	4.59397
CAACGGCCAACACGTT-1_2_2	2.25431	1.65855
CAACGGCTCGGACGTC-1_2_2	0.6683	3.68505
CAAGACTAGGTCCAGA-1_2_2	1.53447	3.7292
CAAGACTGTTCCGCAG-1_2_2	1.06662	4.53297
CAAGAGGCACCGGTCA-1_2_2	2.29924	3.13016
CAAGAGGGTTGGGCCT-1_2_2	-0.811612	2.96422
CAAGCTACAGTTGTTG-1_2_2	1.50551	4.19447
CAAGCTATCTGGGCGT-1_2_2	2.19809	3.88596
CAAGGGAAGTGCTCAT-1_2_2	0.595194	3.62331
CAAGGGACACGTATAC-1_2_2	-0.704156	5.07729
CAAGGGAGTAAGTTGA-1_2_2	-0.162452	4.28541
CAAGGGAGTAGACAAT-1_2_2	-1.01869	3.05633
CAATCGACAACATCGT-1_2_2	0.659146	5.15733
CAATTTCCAGTCGGTC-1_2_2	0.0850016	4.32145
CAATTTCGTGCAACAG-1_2_2	-0.325955	4.53743
CAATTTCGTGTGAGCA-1_2_2	2.04276	3.3625
CACAACAAGGAAAGAC-1_2_2	2.38986	2.52015
CACAACATCCACAGCG-1_2_2	-0.549197	2.79203
CACAGGCAGAAATTCG-1_2_2	1.00742	4.54923
CACAGGCAGATTGCGG-1_2_2	-0.970512	3.93227
CACAGGCGTTCTCAGA-1_2_2	-1.39675	3.19155
CACATGAAGGATATAC-1_2_2	-0.614834	4.10954
CACATGAAGTTGTCAC-1_2_2	1.6068	4.78751
CACCAAAAGGCTGAAC-1_2_2	0.632459	4.49019
CACCAAATCCGGACGT-1_2_2	-0.719606	1.1608
CACGGGTAGAGTGAAG-1_2_2	-0.82512	4.49202
CACGGGTTCACCTCTG-1_2_2	0.18218	5.1591
CACGTGGCACGATTCA-1_2_2	-0.256823	4.36925
CACGTTCCATGGGATG-1_2_2	-0.150072	3.09068
CACGTTCTCGGCCCAA-1_2_2	-1.13253	4.28401
CACTAAGAGGTAGCAC-1_2_2	-0.842001	3.6343
CACTAAGAGTCATCGT-1_2_2	0.598916	3.90964
CACTAAGAGTCGCTAT-1_2_2	0.721966	4.21886
CACTGAACAACAGAGC-1_2_2	1.71212	4.79803
CACTGAAGTAACACCT-1_2_2	0.545947	4.52365
CACTGAATCCCGAGAC-1_2_2	-0.0930518	4.56024
CACTGGGTCGGTAGGA-1_2_2	0.681239	3.62874
CACTTCGTCGCTTACC-1_2_2	2.06315	4.05863
CAGAGCCAGAGAGGTA-1_2_2	2.01988	4.72798
CAGAGCCAGATGGTCG-1_2_2	-1.74529	2.4162
CAGAGCCCATGTGTCA-1_2_2	1.62755	4.3253
CAGATACGTGATTAGA-1_2_2	-1.77481	3.95345
CAGATCAAGAGGTTTA-1_2_2	0.591267	3.97841
CAGATTGTCTCGTCAC-1_2_2	-1.00498	4.233
CAGCAATCATTACTCT-1_2_2	-0.702745	4.66354
CAGCAATTCCGCTTAC-1_2_2	-1.25601	4.51802
CAGCACGAGCATGATA-1_2_2	1.77949	3.3463
CAGCACGAGCGTCTGC-1_2_2	1.15632	3.45787
CAGCACGCACCGCTAG-1_2_2	-1.63116	3.92543
CAGCACGCACTGCACG-1_2_2	-0.265005	3.4781
CAGCACGGTCCCGGTA-1_2_2	0.296477	3.81879
CAGCACGGTGATGAAT-1_2_2	1.93306	4.35014
CAGCACGTCCTCTGCA-1_2_2	1.14205	4.81625
CAGCAGCAGCGAGTCA-1_2_2	-1.19554	2.43796
CAGCAGCAGCTTAAGA-1_2_2	-1.53808	4.08816
CAGCAGCAGGTTCAGG-1_2_2	0.107815	5.21033
CAGCAGCTCCTCACTG-1_2_2	-0.271153	3.80741
CAGCCAGAGGGCTTCC-1_2_2	-0.313763	4.51985
CAGCCAGTCGACACTA-1_2_2	2.05193	4.20548
CAGCCAGTCGCCTCTA-1_2_2	0.275662	3.86727
CAGCGTGCACAAATAG-1_2_2	2.08525	3.85859
CAGCGTGGTCCTATAG-1_2_2	-0.60189	4.16736
CAGGCCAAGGAGTATT-1_2_2	0.544327	1.57981
CAGGCCACAGATCACT-1_2_2	1.04245	4.03304
CAGGCCAGTTAAGACA-1_2_2	-0.371027	3.59418
CAGGGCTCAGATTCGT-1_2_2	0.400873	3.50745
CAGGGCTTCCGATTAG-1_2_2	1.37083	2.83785
CAGGTATAGCATTGAA-1_2_2	-1.4061	1.97997
CAGGTATCACTGGAAG-1_2_2	0.413575	4.15304
CAGTGCGAGGGTCACA-1_2_2	-1.49086	3.23506
CAGTGCGCACTAGGTT-1_2_2	0.936659	4.2858
CAGTGCGGTACGTGTT-1_2_2	2.62842	3.85247
CAGTTCCAGCCTGACC-1_2_2	-0.631165	4.37869
CAGTTCCCAAGCTACT-1_2_2	0.635743	5.26297
CATAAGCCATGGCCCA-1_2_2	1.29071	3.61731
CATACAGAGTGAGTGC-1_2_2	-0.886405	3.03961
CATACAGTCATAGAGA-1_2_2	0.87139	4.42733
CATACCCAGAGTACCG-1_2_2	0.399903	4.87856
CATACCCAGGCTGTAG-1_2_2	1.59512	4.91732
CATACCCCAGCGACAA-1_2_2	-1.64091	3.50357
CATACCCCATGAGGGT-1_2_2	-2.02575	1.36542
CATACTTTCAGCTTGA-1_2_2	-1.60799	3.33804
CATAGACGTGTTCGTA-1_2_2	-0.279958	4.93766
CATCAAGGTTCCTTGC-1_2_2	-1.89125	1.31225
CATCCACGTAGTGATA-1_2_2	1.73423	2.51145
CATCCACGTGCGGTAA-1_2_2	1.38121	4.20742
CATCCCAAGGTGATAT-1_2_2	-0.862536	4.74213
CATCCCACATTCACAG-1_2_2	-1.04867	4.41211
CATCCGTAGGACGGAG-1_2_2	0.342143	4.30433
CATCGCTCAAATGCTC-1_2_2	-0.610189	3.8764
CATCGCTCAACTCCCT-1_2_2	1.1509	3.45801
CATCGCTCAGCATCTA-1_2_2	-1.30372	4.55463
CATCGCTCATGAAGCG-1_2_2	1.12518	2.17965
CATCGCTGTCAGTTTG-1_2_2	-1.00271	3.52967
CATCGCTGTTGCATAC-1_2_2	-1.12728	4.75087
CATCGGGAGAGCCCAA-1_2_2	0.29547	2.64034
CATCGGGCACTCCGAG-1_2_2	0.900795	4.02084
CATCGGGGTCTCAAGT-1_2_2	1.90779	4.01554
CATCGGGTCAAACCTG-1_2_2	0.355513	2.79489
CATCGGGTCGCCTATC-1_2_2	-0.279662	4.17407
CATCGTCAGCAACTCT-1_2_2	-0.976354	4.0762
CATCGTCCACGGCCAT-1_2_2	-0.560159	4.71522
CATGAGTAGCTTTCCC-1_2_2	-0.0422073	4.07456
CATGAGTTCGTGAGAG-1_2_2	-0.204932	3.7476
CATGCAAAGCGGGTTA-1_2_2	0.432919	4.54488
CATGCCTCACAAATGA-1_2_2	-0.927642	3.91809
CATGCGGAGTATGCAA-1_2_2	-0.924977	5.09413
CATGCTCAGATCCTAC-1_2_2	1.48314	4.62663
CATGCTCCAGTGGCTC-1_2_2	2.1563	4.52441
CATGCTCGTCCCTGTT-1_2_2	-0.23478	4.05356
CATGCTCTCGGAATGG-1_2_2	-0.696547	4.82754
CATGGATCAAGGAGTC-1_2_2	0.882971	3.18926
CATGGTAAGACGGAAA-1_2_2	2.28176	4.23415
CATTCATCAGGCACTC-1_2_2	1.33109	4.41888
CATTCATCATAGCACT-1_2_2	0.459731	4.10267
CATTCCGCAGGTACGA-1_2_2	-1.39227	4.27537
CATTCCGGTAACCCTA-1_2_2	-0.973856	3.10416
CATTGAGTCAATCCGA-1_2_2	-0.855915	4.27938
CATTGTTCATAAGCAA-1_2_2	-0.209989	3.85417
CATTGTTTCCGCAACG-1_2_2	-1.49942	4.17916
CATTTCAGTATCGATC-1_2_2	1.55187	3.3674
CATTTCAGTGAGGCAT-1_2_2	-0.345714	4.79913
CATTTCAGTGGCAGAT-1_2_2	-0.0210722	4.53163
CATTTCATCCTTATCA-1_2_2	1.98098	3.44897
CCAATTTAGACTCATC-1_2_2	0.405893	3.18387
CCAATTTCAATCTGCA-1_2_2	0.708645	5.33898
CCAATTTCACTGGCGT-1_2_2	0.171729	4.69375
CCAATTTGTACTCCGG-1_2_2	-0.607015	3.13551
CCAATTTGTATTGACC-1_2_2	1.85028	4.42487
CCACAAAGTCAAACGG-1_2_2	-0.969223	4.04734
CCACACTAGCAGATAT-1_2_2	1.87169	3.05207
CCACACTAGCCTGAGA-1_2_2	0.731945	4.8297
CCACACTGTCAGGTAG-1_2_2	0.302253	4.4158
CCACACTTCTCTAAGG-1_2_2	-2.62545	2.24407
CCACCATCACGCTGTG-1_2_2	-0.287785	4.14478
CCACGAGCACTACACA-1_2_2	0.660525	5.27926
CCACGAGGTCCTCCAT-1_2_2	-0.231239	3.35922
CCACGAGTCAAACGTC-1_2_2	-1.61911	1.2253
CCACGAGTCGAACCAT-1_2_2	-1.08827	4.33794
CCACGTTAGCATGATA-1_2_2	-0.746586	4.8606
CCACGTTTCATTCATC-1_2_2	0.693212	4.27671
CCACGTTTCCCGAATA-1_2_2	1.13048	3.26864
CCACGTTTCCCTCGTA-1_2_2	1.5743	3.48537
CCACGTTTCTCTGCTG-1_2_2	-0.565325	3.53445
CCACTTGAGGTAAAGG-1_2_2	-0.44973	4.66206
CCACTTGCAGGACATG-1_2_2	-0.584645	5.14901
CCATAAGCATGTGGTT-1_2_2	-1.0283	3.2949
CCATAAGGTATGTCCA-1_2_2	0.298434	2.73065
CCATAAGTCTTCGTGC-1_2_2	1.12542	4.91023
CCATCACCATCGGTTA-1_2_2	0.784008	4.44737
CCATCACTCCTACTGC-1_2_2	-1.11385	4.22527
CCCATTGAGCGTACAG-1_2_2	0.839006	5.0928
CCCATTGCAGAGGTAC-1_2_2	-2.0066	0.340587
CCCATTGTCCACGGGT-1_2_2	-2.60269	2.24801
CCCGAAGAGGGTTGCA-1_2_2	1.24298	2.69708
CCCGAAGCAGTAACGG-1_2_2	1.67624	3.47462
CCCGAAGTCTTCCTAA-1_2_2	0.937939	5.02498
CCCGGAATCTAACGCA-1_2_2	0.550121	4.97186
CCCTAACCACCTCTGT-1_2_2	0.42478	2.63518
CCCTAACCAGGTTTAC-1_2_2	-0.616592	2.27329
CCCTAACGTTGACTAC-1_2_2	0.393788	4.25697
CCCTCAAAGCTTGTGT-1_2_2	0.940729	3.26559
CCCTCAACATTGACTG-1_2_2	-1.5009	1.47377
CCCTCAAGTGGTATGG-1_2_2	-0.390165	4.86212
CCCTGATAGGTCCAGA-1_2_2	-0.212907	2.65145
CCCTGATGTGTGTACT-1_2_2	1.69277	3.08998
CCCTGATTCATGAGTC-1_2_2	1.16603	4.83555
CCCTTAGAGCGTTAGG-1_2_2	-0.269909	3.23716
CCCTTAGTCCCGTGTT-1_2_2	-0.506967	4.71797
CCGAACGAGCTGACCC-1_2_2	-1.68592	0.432727
CCGAACGAGGCGTTGA-1_2_2	1.01757	3.17316
CCGAACGAGGTACAGC-1_2_2	1.65926	3.04709
CCGATCTAGCATCGAG-1_2_2	0.152533	4.81077
CCGATCTAGGTGATCG-1_2_2	-1.76718	3.71901
CCGATCTCAACCTAAC-1_2_2	0.604946	4.85211
CCGATCTTCATCGGGC-1_2_2	-0.797735	2.82748
CCGATGGCAACTCCCT-1_2_2	1.19556	4.88437
CCGATGGCAAGCGAAC-1_2_2	3.74541	2.11707
CCGATGGCACTTCAAG-1_2_2	-1.71871	2.69205
CCGCAAGCATCGTGGC-1_2_2	0.0654914	3.07044
CCGCAAGGTCTACTGA-1_2_2	-1.77838	0.355126
CCGGACACAGGCCCTA-1_2_2	0.390655	4.12034
CCGGACACATTAAAGG-1_2_2	1.04388	4.60567
CCGGACATCTCCTGCA-1_2_2	0.452178	4.68005
CCGGGTAAGAAACCCG-1_2_2	1.39357	2.19118
CCGGGTAAGGCTTAAA-1_2_2	0.467877	3.84276
CCGGGTACAATGTCTG-1_2_2	0.164504	2.02747
CCGGGTACAGTGGTGA-1_2_2	0.662405	3.60196
CCGGGTAGTACATTGC-1_2_2	-2.05334	2.64426
CCGGTAGCATACCACA-1_2_2	1.94889	3.70481
CCGGTAGTCGTCTCAC-1_2_2	-0.595677	4.5482
CCGGTGACAAACCACT-1_2_2	1.45826	4.27752
CCGGTGAGTTGGTAGG-1_2_2	0.502412	4.03167
CCGTAGGAGAGTGTGC-1_2_2	0.849011	4.25467
CCGTAGGAGTCGCCCA-1_2_2	0.625162	4.57885
CCGTAGGCAAGACCGA-1_2_2	0.342764	4.78133
CCGTGAGAGGGTCAAC-1_2_2	-1.49927	4.09958
CCGTGAGGTGCAATAA-1_2_2	0.109064	3.21759
CCGTGAGGTTCCGCTT-1_2_2	-0.736272	4.99662
CCGTGAGTCCATTTAC-1_2_2	-0.856833	5.11749
CCGTTCAAGCGACATG-1_2_2	1.25791	3.34781
CCGTTCATCACGATCA-1_2_2	-0.0057772	4.01563
CCTAACCAGGCCCACT-1_2_2	1.87849	4.06971
CCTAAGATCATTTGTC-1_2_2	0.288073	4.68119
CCTAAGATCGCTGACG-1_2_2	-1.13893	4.85622
CCTATCGGTCACCGAC-1_2_2	0.269127	4.31029
CCTCAACAGGCGATAC-1_2_2	-0.182319	3.51337
CCTCAACGTTATCCAG-1_2_2	-1.59011	4.03675
CCTCAGTGTATGTCAC-1_2_2	0.763657	3.94719
CCTCAGTGTTGGGAAC-1_2_2	-0.69414	3.08064
CCTCATGAGACCAGAC-1_2_2	0.0392291	2.36886
CCTCATGCATCCGATA-1_2_2	-0.556736	3.59677
CCTCATGTCTCGCTCA-1_2_2	1.40903	2.95061
CCTCCAACATCAGCAT-1_2_2	-0.334622	4.89382
CCTCCTCCAAGAATAC-1_2_2	0.926071	3.72049
CCTCCTCGTAATGCTC-1_2_2	-0.993765	4.84545
CCTCCTCGTCTTCTAT-1_2_2	2.5153	3.64717
CCTCTAGAGACTTCAC-1_2_2	0.417036	4.39416
CCTCTAGCAAATGATG-1_2_2	1.85512	3.35335
CCTCTAGCACCCTATC-1_2_2	2.08975	3.01758
CCTCTAGGTATCGGTT-1_2_2	1.02472	3.6208
CCTCTAGGTGATCATC-1_2_2	-1.06044	4.0083
CCTCTCCAGAGTGTTA-1_2_2	1.23552	2.13112
CCTCTCCGTAACGATA-1_2_2	-0.408974	3.87683
CCTGCATAGGTATAGT-1_2_2	2.43304	3.80429
CCTGCATGTATGTCAC-1_2_2	-0.606726	3.8515
CCTGTTGCACTGAGTT-1_2_2	-1.32949	3.50042
CCTGTTGGTAGATTGA-1_2_2	1.4116	3.98442
CCTGTTGTCAAACGTC-1_2_2	2.62356	3.27798
CCTTCAGGTATCGCAT-1_2_2	-0.402264	4.75661
CCTTCAGGTCCATAGT-1_2_2	1.10466	3.97211
CCTTCAGGTGTGCCTG-1_2_2	-0.862951	3.05546
CCTTGTGCAAACACCT-1_2_2	1.52022	2.2781
CCTTGTGCAAAGGCTG-1_2_2	0.0734655	4.90922
CCTTGTGCATTCCTAT-1_2_2	-0.526181	2.92603
CCTTTGGGTAGTACGG-1_2_2	1.41411	4.44483
CCTTTGGTCGCGCTGA-1_2_2	-0.312788	3.16762
CGAAGGATCGCATTGA-1_2_2	2.47418	4.30058
CGAATTGAGAGAACCC-1_2_2	0.178877	3.64334
CGAATTGCACAGCCTG-1_2_2	0.588689	3.49576
CGAATTGGTGTTGATC-1_2_2	-0.66423	3.26972
CGAGAAGCATAGTCGT-1_2_2	0.023411	3.09983
CGAGAAGGTCTTCCGT-1_2_2	0.798672	2.96521
CGAGAAGGTTGGGATG-1_2_2	0.679261	5.18052
CGAGGAACAGCTTCCT-1_2_2	-1.15445	2.84765
CGAGGAAGTAACACGG-1_2_2	1.10328	4.38134
CGAGGCTAGTCGCGAA-1_2_2	0.26319	4.03059
CGAGGCTGTCCCTGTT-1_2_2	-0.487907	4.10379
CGAGGCTTCACAATGC-1_2_2	2.09485	3.07277
CGAGGCTTCACTCTTA-1_2_2	1.89728	3.4934
CGAGTGCTCCGCATAA-1_2_2	-0.917188	4.73807
CGAGTGCTCGCTACAA-1_2_2	0.613832	4.00642
CGAGTGCTCGTCCATC-1_2_2	-1.12856	3.07959
CGAGTGCTCTCACGAA-1_2_2	-0.75765	2.93774
CGAGTGCTCTTTACAC-1_2_2	-0.961787	4.84439
CGAGTTAGTTAGGCTT-1_2_2	0.308078	4.94662
CGATCGGCAACGGTAG-1_2_2	-0.0742906	4.91771
CGATCGGCATCCGGTG-1_2_2	0.271992	3.63574
CGATCGGTCATCGACA-1_2_2	-0.921574	4.95322
CGATGCGCAGGATCTT-1_2_2	-0.618314	3.83215
CGATGGCAGGGCCAAT-1_2_2	-1.42834	3.98288
CGCAGGTGTAGATCGG-1_2_2	0.682414	4.78161
CGCAGGTGTCAAAGAT-1_2_2	-0.5157	2.84494
CGCAGGTGTTGACGGA-1_2_2	-0.530152	3.10933
CGCATAAAGGATTTAG-1_2_2	1.95806	4.38564
CGCATAATCCATTTGT-1_2_2	1.05307	4.16345
CGCATGGGTATAATGG-1_2_2	0.258067	4.11178
CGCCAGAAGCCGATCC-1_2_2	-0.191476	3.2519
CGCCAGAGTATTGACC-1_2_2	0.273275	5.13679
CGCCAGAGTATTGAGA-1_2_2	-2.78924	2.20297
CGCCAGAGTTAAAGTG-1_2_2	1.36845	4.15895
CGCCATTAGGGTACGT-1_2_2	-1.1068	4.56328
CGCCATTCAATAGAGT-1_2_2	0.117488	3.7267
CGCCATTGTCGATTTG-1_2_2	0.76623	4.22199
CGCGTGACAACCACAT-1_2_2	1.2672	4.59094
CGCGTGAGTAGACTGG-1_2_2	2.06108	4.31455
CGCGTGAGTCGTACAT-1_2_2	-0.436412	4.78197
CGCGTGATCAAGCTTG-1_2_2	-2.18967	0.65705
CGGAATTAGCAATTAG-1_2_2	1.86503	3.77122
CGGAATTCAGCAGGAT-1_2_2	-0.996208	3.58603
CGGACACAGCGCCATC-1_2_2	-2.14177	2.32752
CGGACACCATAGAAAC-1_2_2	1.75936	3.18007
CGGACACGTGAGTAGC-1_2_2	-0.167956	2.85298
CGGACACTCCATTTGT-1_2_2	-1.30127	3.52155
CGGACACTCGCTCTCA-1_2_2	-0.399556	4.35483
CGGAGAATCCTGGCTT-1_2_2	0.779476	5.14809
CGGCAGTGTCAAATCC-1_2_2	-0.553951	3.97218
CGGGACTAGAGTTGTA-1_2_2	0.338234	4.53978
CGGGACTGTACCAATC-1_2_2	1.35042	4.93382
CGGGACTGTGCTGCAC-1_2_2	1.86882	3.64578
CGGGACTTCGGTTGTA-1_2_2	-1.19229	4.42933
CGGGACTTCTGGGAGA-1_2_2	1.45055	4.66937
CGGGCATTCCTAGCCT-1_2_2	-0.801255	1.26287
CGGGTCACACGGAAGT-1_2_2	-0.239553	4.52184
CGGGTGTAGCCTGTCG-1_2_2	-0.206281	4.59241
CGGGTGTGTACCAGAG-1_2_2	0.385655	4.21759
CGGTCAGTCGGCACTG-1_2_2	-2.30688	0.756291
CGTAAGTGTGGCGCTT-1_2_2	1.26659	4.36767
CGTAATGCATCGATCA-1_2_2	-0.751492	4.89118
CGTAGTACAACCAGAG-1_2_2	0.254879	4.12749
CGTAGTACACTGTGAT-1_2_2	1.15356	4.368
CGTCAAAAGAATTGTG-1_2_2	-0.246794	4.72618
CGTCCATCAGCAGTCC-1_2_2	-2.36596	2.36772
CGTCCATCATCCTATT-1_2_2	0.387227	4.27784
CGTCCATGTGTGACCC-1_2_2	0.297303	3.61224
CGTCCATGTGTTGATC-1_2_2	-1.68168	2.38259
CGTCCATGTTACTCAG-1_2_2	0.556979	5.4632
CGTGAATTCTGGACCG-1_2_2	0.197742	3.85994
CGTGCTTAGTGGTTCT-1_2_2	0.342389	4.96817
CGTGCTTCACCCTTGT-1_2_2	0.70606	4.94361
CGTGTCTGTCCCTAAA-1_2_2	1.07877	3.82414
CGTGTCTTCACTCTTA-1_2_2	1.52178	4.8021
CGTGTCTTCAGCTTCC-1_2_2	-0.334038	4.41746
CGTTAGAGTCGAAGCA-1_2_2	0.897705	3.87823
CGTTAGATCTGGCCGA-1_2_2	2.55463	3.57689
CGTTAGATCTTCACGC-1_2_2	0.109089	4.04859
CGTTCTGAGAACGCGT-1_2_2	1.32695	3.62089
CGTTGGGAGACATAGT-1_2_2	1.67942	3.04616
CGTTGGGCAGTCAACT-1_2_2	0.419444	3.38515
CGTTGGGGTACTGTTG-1_2_2	0.387141	4.10314
CGTTGGGTCCTTCTAA-1_2_2	1.38462	3.47215
CTAACCCCACTTTAGG-1_2_2	-1.36601	3.31907
CTAACTTCACGCGCTA-1_2_2	1.2722	3.17749
CTAACTTCATGGACAG-1_2_2	-0.143682	3.68843
CTAAGTGAGATGCCGA-1_2_2	1.44817	3.96958
CTAAGTGAGGCCGCTT-1_2_2	1.44214	2.61026
CTACAGATCACGTCCT-1_2_2	-0.789362	2.82078
CTACCTGAGTTCCTGA-1_2_2	-0.292424	3.22147
CTACCTGGTTAGTCGT-1_2_2	-2.21682	2.23933
CTACCTGGTTGCTTGA-1_2_2	1.06675	4.34476
CTACGGGCACCAGCCA-1_2_2	1.89274	4.32804
CTACGGGGTCGTCTCT-1_2_2	2.02246	4.19624
CTACGGGTCAGCTTGA-1_2_2	1.88382	4.71358
CTACTATAGTGCTAGG-1_2_2	0.896484	4.35628
CTACTATTCACCGGTG-1_2_2	0.15178	4.14094
CTAGACACACACCGAC-1_2_2	-0.282282	3.98594
CTAGACATCGTTAGAC-1_2_2	-1.31597	3.18279
CTAGGTACAACTGATC-1_2_2	-0.526057	5.14093
CTATCCGCAAGGTTGG-1_2_2	-0.727316	4.80256
CTATCCGGTAACAAGT-1_2_2	1.01715	5.10104
CTATCCGGTAGATTGA-1_2_2	0.291753	3.52567
CTATCCGGTGACAGGT-1_2_2	1.45357	1.95444
CTATCCGTCTAGTACG-1_2_2	-1.35501	3.85883
CTATCTAAGGTAGCCA-1_2_2	0.473947	3.92859
CTATCTACACTGCGTG-1_2_2	1.43091	3.67775
CTATCTACAGGTCCCA-1_2_2	-1.04296	4.17539
CTATCTAGTAGACAAT-1_2_2	-0.953622	4.57642
CTATCTATCTTCGCTG-1_2_2	-1.44053	3.75249
CTCAACCAGATTGACA-1_2_2	-0.174196	2.91581
CTCAACCGTTAGGGTG-1_2_2	0.35908	4.78755
CTCAACCTCTATTCGT-1_2_2	-0.686273	3.66628
CTCAATTAGTAACCTC-1_2_2	1.37647	4.53904
CTCAATTCAAGACAAT-1_2_2	1.94892	4.55308
CTCAATTCATACAGCT-1_2_2	0.352053	4.17467
CTCAATTGTATCTCTT-1_2_2	-0.984848	3.59385
CTCACTGGTATGCAAA-1_2_2	-1.47012	4.06805
CTCAGAAGTTATCTTC-1_2_2	1.36688	3.57982
CTCAGGGCAATACCTG-1_2_2	0.197321	4.74443
CTCAGGGGTACTCGAT-1_2_2	-0.390801	3.06641
CTCAGGGGTCTCGCGA-1_2_2	1.93825	4.00978
CTCAGGGGTGGTCCGT-1_2_2	0.0207359	2.84327
CTCAGGGGTTGTGTTG-1_2_2	0.546952	3.45341
CTCAGGGTCACTTGTT-1_2_2	1.19026	3.77073
CTCAGTCAGAGTCCGA-1_2_2	1.27084	3.82607
CTCAGTCCAGTGGCTC-1_2_2	1.10048	4.04792
CTCAGTCCAGTTACCA-1_2_2	-0.401203	4.34128
CTCAGTCGTGAACTAA-1_2_2	0.469156	3.36358
CTCATCGGTCCTACAA-1_2_2	0.0133928	4.5831
CTCATCGTCGCACTCT-1_2_2	1.31007	3.42903
CTCATCGTCGGTCTAA-1_2_2	1.53825	3.34407
CTCATTAAGCCTATCA-1_2_2	-1.28974	4.13669
CTCATTAGTGGAGGTT-1_2_2	-0.16405	3.85299
CTCCAACCAGGTTCGC-1_2_2	-1.06546	3.64724
CTCCAACGTACAGTAA-1_2_2	0.104568	4.07115
CTCCAACTCAGAGTGG-1_2_2	-1.15147	2.60749
CTCCACACAATTGGTC-1_2_2	1.94038	4.78302
CTCCATGAGAATCTAG-1_2_2	0.912889	3.85634
CTCCATGAGGCCTAAG-1_2_2	-0.211342	4.17268
CTCCATGGTCCAAGAG-1_2_2	-1.72576	2.61181
CTCCATGGTGGCCTCA-1_2_2	0.219115	3.39707
CTCCATGGTGTAGCAG-1_2_2	-0.415792	4.48943
CTCCCAAAGTGCAGCA-1_2_2	2.15704	4.04142
CTCCCAAGTCGACTTA-1_2_2	-1.41294	3.95225
CTCCCAATCCATAGGT-1_2_2	-0.573721	4.25413
CTCCGATAGTTCACTG-1_2_2	0.804935	2.4811
CTCCTCCGTTGCTCGG-1_2_2	1.28266	4.45129
CTCCTTTAGTAGTCTC-1_2_2	1.52095	3.80458
CTCCTTTCAGTCTACA-1_2_2	-0.0525392	4.37376
CTCGAGGAGAAACACT-1_2_2	1.35365	4.67878
CTCGAGGAGAAGTCAT-1_2_2	1.3553	4.9519
CTCGAGGTCCGAGTGC-1_2_2	-1.99384	1.20049
CTCGAGGTCTGCATGA-1_2_2	1.66198	3.96905
CTCTCGAAGTCACTCA-1_2_2	-1.14101	4.39557
CTCTGGTCAGGTCTCG-1_2_2	0.61061	2.78246
CTCTGGTGTAACGATA-1_2_2	-0.582746	4.02864
CTCTGGTGTTTCCATT-1_2_2	-1.06066	4.19165
CTCTGGTTCCATTGGA-1_2_2	0.661826	4.07805
CTGAATGCAGCAATTC-1_2_2	0.335817	4.00625
CTGAATGGTTCAGCGC-1_2_2	1.60487	4.5166
CTGAGCGAGACTACGG-1_2_2	-2.74324	2.09118
CTGAGCGAGGTTTACC-1_2_2	1.74204	4.06852
CTGAGCGGTCCGATCG-1_2_2	1.53291	1.76058
CTGAGCGGTCTGTCCT-1_2_2	-0.600104	3.73326
CTGAGCGGTGCTCGTG-1_2_2	2.11764	2.38023
CTGAGGCCAGTTTCGA-1_2_2	-0.0961073	4.36862
CTGAGGCTCAGAATAG-1_2_2	0.00467579	5.34769
CTGATCCCACCCAATA-1_2_2	0.902735	3.81278
CTGCAGGCATTCACCC-1_2_2	-1.08569	4.04629
CTGCAGGGTAGGAAAG-1_2_2	-1.47578	3.18708
CTGCAGGTCCGGACGT-1_2_2	-1.57916	3.09371
CTGCATCAGCTGACCC-1_2_2	-1.48059	3.77504
CTGCATCGTGGAGGTT-1_2_2	-0.394034	2.96513
CTGCATCGTTTCACTT-1_2_2	-1.51131	3.59897
CTGCATCTCAATGTCG-1_2_2	0.0726461	4.06323
CTGCATCTCGGCTTCT-1_2_2	-0.385109	4.58038
CTGCCATAGGTACTGG-1_2_2	-0.902362	4.8907
CTGCCATCACAATTCG-1_2_2	2.00744	3.75845
CTGCCATTCATAAGGA-1_2_2	1.464	4.40311
CTGCCATTCTTAGCTT-1_2_2	1.68818	4.53234
CTGCCATTCTTCTGTA-1_2_2	-1.05203	4.36468
CTGCCTAAGGTAGGCT-1_2_2	-0.208196	3.6517
CTGCCTACATGGGAAC-1_2_2	2.41351	4.22923
CTGCCTAGTTGCTCAA-1_2_2	0.539435	4.42958
CTGCCTATCTTCGTAT-1_2_2	-1.6957	3.59717
CTGCTCAAGGTCGTGA-1_2_2	0.766086	3.99159
CTGCTCACAAACTAGA-1_2_2	-2.15898	0.228017
CTGCTCACACACGCCA-1_2_2	2.43988	3.00686
CTGCTCAGTAAGCTCT-1_2_2	-0.744767	3.32469
CTGCTCAGTAGGAGGG-1_2_2	-1.24235	4.06745
CTGCTCATCCTACTGC-1_2_2	2.882	-0.422451
CTGGCAGGTAGGGAGG-1_2_2	0.99494	5.17141
CTGGCAGGTTTCACTT-1_2_2	-0.0850271	3.72707
CTGGTCTAGAAGCCAC-1_2_2	-1.24625	0.978219
CTGGTCTGTAGATGTA-1_2_2	0.103953	4.70523
CTGTACCCAAGAAACT-1_2_2	-1.2925	4.33961
CTGTAGAAGCACCTGC-1_2_2	1.56289	3.87658
CTGTAGACAGTTGAAA-1_2_2	1.51308	4.52098
CTGTAGACATGCAGCC-1_2_2	1.40267	3.87813
CTGTAGATCATGCGGC-1_2_2	-1.06255	3.49746
CTGTATTAGAAGCCTG-1_2_2	-2.51931	2.25665
CTGTATTCATCCTTGC-1_2_2	-0.17654	4.77793
CTGTCGTTCACCTCTG-1_2_2	0.162228	4.51702
CTGTCGTTCCTTGGAA-1_2_2	-1.88092	1.2791
CTGTGAACAGAGTCAG-1_2_2	1.29762	4.24018
CTGTGAACATGGCTAT-1_2_2	-1.15508	3.31913
CTGTGAATCACAGAGG-1_2_2	-2.40452	0.625258
CTGTGGGCAGAACTTC-1_2_2	-1.38032	3.47443
CTGTGGGTCCATCTCG-1_2_2	-1.91916	1.31733
CTTACCGTCCATTCAT-1_2_2	3.58323	1.76113
CTTAGGAAGTACCATC-1_2_2	0.215441	3.50934
CTTAGGAGTATCTCGA-1_2_2	1.14383	4.17903
CTTAGGAGTGGTAATA-1_2_2	2.47497	3.45953
CTTAGGATCAGGAAGC-1_2_2	1.26152	4.63402
CTTCCGAAGACAACTA-1_2_2	1.29091	4.13477
CTTCCGAGTTGTCATG-1_2_2	0.213283	3.25097
CTTCCTTCAACCTAAC-1_2_2	1.83522	4.11784
CTTCGGTGTCGAGATG-1_2_2	1.31284	3.81065
CTTCGGTGTTGACTAC-1_2_2	1.52835	3.45472
CTTCTAACATCAGTCA-1_2_2	-1.48564	4.37489
CTTCTCTAGCTCCACG-1_2_2	-1.16891	2.61775
CTTCTCTCAGAGGGTT-1_2_2	0.595481	3.41825
CTTGAGAAGCTAGAAT-1_2_2	0.853245	4.99826
CTTGAGACAACACTAC-1_2_2	1.48312	4.50115
CTTGAGACAGGCATGA-1_2_2	0.691456	3.57381
CTTGATTCAAGTGATA-1_2_2	-0.669062	4.25667
CTTGATTTCACTGGGC-1_2_2	1.28922	2.22293
CTTTCAAAGAGGTCAC-1_2_2	0.770604	4.0478
CTTTCAAAGCTTGTTG-1_2_2	-1.08627	3.86488
CTTTCAACAACGTAAA-1_2_2	-0.180509	4.39688
CTTTCAAGTGGCAACA-1_2_2	-2.01478	1.52435
CTTTCGGCACACGGAA-1_2_2	-1.51814	3.87421
CTTTCGGGTCAATGGG-1_2_2	0.848486	2.03792
GAAACCTAGCAGCAGT-1_2_2	-1.23073	4.02613
GAAATGACAAGAGAGA-1_2_2	2.34665	2.83492
GAAATGACAAGATTGA-1_2_2	1.82463	4.52975
GAACACTAGTTATGGA-1_2_2	-0.885616	2.4333
GAACACTGTATTCTCT-1_2_2	-0.10186	4.11171
GAACGTTGTCCCAAAT-1_2_2	-1.16506	4.87023
GAACGTTGTGAACCGA-1_2_2	-0.848301	4.30872
GAACGTTTCCTCTTTC-1_2_2	-2.25714	0.74851
GAACGTTTCGAGATGG-1_2_2	-1.93843	2.22025
GAAGAATCAGTAGAAT-1_2_2	-0.162272	4.7776
GAAGAATTCGGTCTAA-1_2_2	0.248554	3.32234
GAAGCCCTCTGGCCTT-1_2_2	1.23499	3.30756
GAAGCGAAGCTCATAC-1_2_2	-0.215959	4.91105
GAAGCGAAGTGGAAAG-1_2_2	-0.359786	5.03682
GAAGGACAGAAGATCT-1_2_2	-1.51456	4.17268
GAAGGACAGTGATTCC-1_2_2	-0.401319	4.10958
GAAGGACCACTACCCT-1_2_2	-1.76644	3.80912
GAAGGGTGTAATTGGA-1_2_2	0.783508	4.00764
GAAGTAAAGCAAGTGC-1_2_2	1.93605	4.46835
GAAGTAACAGTGAGCA-1_2_2	-0.177828	3.94976
GAAGTAAGTCTTGGTA-1_2_2	1.655	4.34304
GAAGTAATCGGAGTGA-1_2_2	0.887689	4.62879
GAATAGAGTACCTATG-1_2_2	1.42527	3.8374
GAATAGAGTTGATGTC-1_2_2	1.29519	4.01746
GAATAGATCGCCGTGA-1_2_2	-0.385828	4.18787
GAATCACAGCGTTACT-1_2_2	2.32327	4.15276
GAATCACAGGTCCAGA-1_2_2	1.50777	3.89008
GAATCGTCACTAGTAC-1_2_2	1.21226	4.94058
GAATCGTCAGCGTATT-1_2_2	0.87636	5.20617
GAATCGTGTCATTCCC-1_2_2	0.639077	2.33215
GACACGCCAGGTTCCG-1_2_2	1.90992	4.0181
GACACGCCAGTCGAGA-1_2_2	-0.436056	3.94188
GACACGCTCAAATAGG-1_2_2	-0.0637716	3.91427
GACAGCCTCCAATGCA-1_2_2	0.274021	2.60187
GACAGCCTCGGACTTA-1_2_2	1.00909	4.46676
GACAGCCTCTAAGGAA-1_2_2	-0.835826	3.43779
GACATCAGTGCACATT-1_2_2	1.01937	4.80382
GACATCATCCCATTTA-1_2_2	1.36584	4.80738
GACATCATCGCAGTTA-1_2_2	-0.949118	4.29927
GACCAATAGAGCCCAA-1_2_2	1.03444	2.60482
GACCAATAGTCTTCCC-1_2_2	-1.92275	0.733664
GACCAATCATCCTGTC-1_2_2	-1.26265	4.56324
GACCCAGTCCGCGAGT-1_2_2	1.11382	3.57881
GACCCTTAGTCACAGG-1_2_2	2.12006	2.11999
GACCCTTCATCCCACT-1_2_2	-0.444725	3.77168
GACCGTGAGATACCAA-1_2_2	0.259404	3.79991
GACCGTGCAGCAGACA-1_2_2	2.03874	1.9487
GACCGTGCAGTCTTCC-1_2_2	0.779243	4.35316
GACCTTCAGATTGGGC-1_2_2	-0.514726	1.79086
GACGTTACAAAGGGTC-1_2_2	0.0768835	4.93327
GACGTTAGTCCGGTCA-1_2_2	1.95402	4.77675
GACGTTATCATGTCAG-1_2_2	0.513907	5.27156
GACGTTATCTTAGCTT-1_2_2	-1.00374	3.42102
GACTATGGTGACAGCA-1_2_2	1.99403	1.63616
GACTATGTCCGGTAAT-1_2_2	-2.0444	1.07588
GACTCAATCAACACCA-1_2_2	1.13216	3.32115
GACTGATCAAACCACT-1_2_2	1.03497	5.16205
GACTGATGTTATCTTC-1_2_2	1.59087	4.06113
GACTTCCGTGATCATC-1_2_2	-0.915447	4.30815
GAGAAATAGTACGAGC-1_2_2	0.00903622	4.40623
GAGAAATAGTAGCATA-1_2_2	1.80168	3.47134
GAGACCCAGAGAGCAA-1_2_2	-0.523498	3.47403
GAGACCCAGTGAGCCA-1_2_2	1.07846	4.85094
GAGACCCGTCGAGCTC-1_2_2	0.27102	4.91959
GAGACTTCAGTTGCGC-1_2_2	0.638807	4.19949
GAGACTTCATACGCAT-1_2_2	0.383495	5.42649
GAGACTTTCCTTCTGG-1_2_2	-0.361523	3.87467
GAGAGGTTCTTAATCC-1_2_2	0.511936	4.43134
GAGCCTGAGAAGTCCG-1_2_2	-0.158341	4.87113
GAGCTGCGTCCACTTC-1_2_2	2.17515	3.16072
GAGCTGCGTCTTGAGT-1_2_2	1.24592	3.83445
GAGCTGCTCCGCGAGT-1_2_2	-2.24536	0.597029
GAGCTGCTCGCAGATT-1_2_2	-0.443913	4.99878
GAGGCCTCAGGCTACC-1_2_2	0.867367	4.62912
GAGGCCTGTCTGCAAT-1_2_2	-0.885301	3.91784
GAGGCCTTCATTACGG-1_2_2	0.466346	3.53476
GAGGGATTCCTCTAAT-1_2_2	1.69552	4.56243
GAGGGATTCTGGTTGA-1_2_2	0.7776	3.64407
GAGGGTATCCCATTTA-1_2_2	1.13872	2.84088
GAGGGTATCTGCGAGC-1_2_2	-0.288062	4.60526
GAGTCATGTAATTGGA-1_2_2	0.234358	3.94415
GAGTCATGTCTTGTCC-1_2_2	1.49017	4.52136
GAGTCATGTGACTCTA-1_2_2	0.494674	5.16702
GAGTCTAAGTGTTGTC-1_2_2	-1.64625	4.14014
GAGTCTACAGAGAGGG-1_2_2	2.16525	1.4374
GAGTGAGAGCCTGTCG-1_2_2	1.73505	1.56936
GAGTGAGAGTTACGGG-1_2_2	0.375921	5.00798
GAGTGAGCACCCTAGG-1_2_2	2.41709	2.35419
GAGTGAGGTCTCAAGT-1_2_2	1.00943	4.45134
GAGTGTTAGACCGCCT-1_2_2	-1.38157	3.17635
GAGTGTTAGTAATCCC-1_2_2	0.52741	3.3986
GAGTTACCAAAGGAGA-1_2_2	0.428975	3.42613
GAGTTACCAACTTGCA-1_2_2	-0.102724	3.46769
GAGTTACCATCGTGCG-1_2_2	-0.557775	2.88029
GAGTTACGTAGGTAGC-1_2_2	1.21305	4.71894
GAGTTACGTTCACCGG-1_2_2	1.43386	4.45059
GAGTTACTCATTTGGG-1_2_2	0.179143	4.83857
GAGTTGTAGCACTCAT-1_2_2	-0.104924	3.95404
GAGTTGTAGCTTACGT-1_2_2	0.875205	2.96273
GAGTTGTGTCGAGTGA-1_2_2	-0.981453	3.28427
GAGTTTGTCCAAAGGG-1_2_2	1.18576	3.23803
GAGTTTGTCGAGAAAT-1_2_2	-0.944203	4.78556
GATAGAATCCGACAGC-1_2_2	2.24076	4.14069
GATAGCTCATAGGAGC-1_2_2	0.823058	3.61717
GATAGCTGTCGTATGT-1_2_2	-0.140791	2.25497
GATAGCTTCGTTGTTT-1_2_2	0.551943	3.61874
GATCACAAGAGCAGTC-1_2_2	1.13827	4.11479
GATCAGTGTGGCTGAA-1_2_2	0.42992	4.88146
GATCATGAGCCAGAGT-1_2_2	-0.0308882	3.61575
GATCATGCAATGGCCC-1_2_2	-0.803204	3.06689
GATCATGTCATGCAGT-1_2_2	1.96023	3.10561
GATCCCTAGCCATTTG-1_2_2	-0.744967	3.87141
GATCCCTGTTGCATTG-1_2_2	1.3964	4.27753
GATCGTATCACGGTCG-1_2_2	-0.778476	4.83841
GATCGTATCACTCGAA-1_2_2	-0.888699	4.31605
GATCGTATCGCCGAGT-1_2_2	2.3998	3.7419
GATGACTGTAATCAGA-1_2_2	1.70684	3.67519
GATGACTGTGTTCCTC-1_2_2	-2.06728	0.8867
GATGCTAAGTATTGCC-1_2_2	-0.721923	3.67734
GATGGAGCACAACGTT-1_2_2	-1.34992	3.26877
GATGGAGTCATGACAC-1_2_2	-2.19906	0.702932
GATGGAGTCATTTGCT-1_2_2	-1.00993	3.71554
GATGTTGCAGCAGATG-1_2_2	0.980991	4.67659
GATTCGACACTGTCCT-1_2_2	1.26711	3.65011
GATTCGATCGCGGTAC-1_2_2	-0.895811	4.542
GATTCTTGTATCGCTA-1_2_2	-1.38176	4.54371
GATTCTTGTTGGCCTG-1_2_2	-0.2697	4.48144
GATTCTTTCCTGGCTT-1_2_2	1.78062	4.50765
GATTGGTAGCCAACCC-1_2_2	-0.804032	3.08433
GATTGGTAGCCTGTGC-1_2_2	1.62508	3.56162
GATTTCTAGGAAACGA-1_2_2	-0.796026	4.2133
GATTTCTAGTACAACA-1_2_2	-1.05984	4.74317
GATTTCTCAAAGACGC-1_2_2	-0.762082	4.25266
GCAACATCAGCGACCT-1_2_2	1.74731	3.71177
GCAACATTCCCATAAG-1_2_2	2.48049	3.86479
GCACATATCCTCACCA-1_2_2	0.873808	4.09908
GCACATATCTGGGCAC-1_2_2	-2.41732	0.259481
GCACGGTCACGGTGTC-1_2_2	0.00260059	4.7349
GCACGGTGTGGAGGTT-1_2_2	-1.49937	3.5193
GCACGGTTCAGACTGT-1_2_2	0.0267934	3.92253
GCACGTGAGCCTGTGC-1_2_2	1.53165	2.73973
GCACGTGAGTTAGTGA-1_2_2	2.31581	1.79542
GCACGTGCAAAGGGTC-1_2_2	1.89535	4.4599
GCACGTGTCTCCTGTG-1_2_2	-0.925174	4.2935
GCACTAAGTACAGTCT-1_2_2	0.780971	3.77001
GCACTAAGTGTACGCC-1_2_2	0.570303	4.94981
GCAGCCACAATGTCAC-1_2_2	2.07637	3.00021
GCAGCTGAGCGAAACC-1_2_2	1.07677	2.39052
GCAGCTGAGTCCCAAT-1_2_2	-0.942509	4.2415
GCAGCTGAGTTGTAAG-1_2_2	-0.125184	4.02192
GCAGCTGGTGCACGCT-1_2_2	0.498873	5.08476
GCAGCTGTCAAGCTGT-1_2_2	-0.351469	5.28242
GCAGGCTGTCAGGTAG-1_2_2	0.689873	4.89789
GCAGGCTGTCGACGCT-1_2_2	2.11644	4.52357
GCAGGCTTCACCGACG-1_2_2	1.13623	4.6853
GCAGGCTTCGATCCAA-1_2_2	0.925646	1.83546
GCAGTTAAGTCACGAG-1_2_2	2.5836	3.5095
GCAGTTAGTGCAACAG-1_2_2	1.11257	5.08619
GCAGTTATCTCGACCT-1_2_2	-0.272741	3.33276
GCATCTCAGTCGGCCT-1_2_2	0.749703	3.84979
GCATCTCTCACCTGGG-1_2_2	2.15167	4.62333
GCATGATAGAGAACCC-1_2_2	-1.15923	3.80233
GCATGATCACCCAATA-1_2_2	2.82612	3.38954
GCATTAGCAAGATGTA-1_2_2	-0.327086	4.57673
GCATTAGTCTCTATGT-1_2_2	0.284565	3.9546
GCCAACGCAATAGTAG-1_2_2	0.954327	4.88294
GCCAACGCAGTCACGC-1_2_2	-1.61437	3.03354
GCCAACGGTGCTCGTG-1_2_2	0.791561	4.06006
GCCAACGGTTCAGCGC-1_2_2	2.99249	3.10741
GCCAACGTCTGGCCTT-1_2_2	0.56596	4.21072
GCCAGCAGTAATCAGA-1_2_2	1.21608	4.06052
GCCAGCAGTCACGTGC-1_2_2	0.0536031	5.04021
GCCAGGTCAAGTTCGT-1_2_2	-1.57649	3.01672
GCCAGGTGTATCGTGT-1_2_2	1.67305	2.13447
GCCAGGTGTCGCCACA-1_2_2	0.810582	3.37541
GCCAGTGAGATGCCGA-1_2_2	-0.801368	4.71601
GCCAGTGAGGATCATA-1_2_2	-1.70587	2.83466
GCCAGTGTCATCACTT-1_2_2	-0.863427	4.75607
GCCAGTGTCGCCTTTG-1_2_2	-0.07597	3.86326
GCCAGTGTCGCTTGAA-1_2_2	0.703485	3.26155
GCCATGGCAACATCGT-1_2_2	1.40775	4.42151
GCCATGGCAACTGAAA-1_2_2	-0.551734	2.03339
GCCATTCGTCCTTAAG-1_2_2	0.864558	4.19244
GCCCAGAAGTTGGGAC-1_2_2	-0.850787	5.0057
GCCCAGACACTACAGT-1_2_2	0.802543	3.50294
GCCCGAAAGTAGAATC-1_2_2	1.1359	1.50334
GCCCGAACAAATCCCA-1_2_2	1.04277	3.57457
GCCCGAACAACATCGT-1_2_2	-0.961373	4.98468
GCCCGAAGTCTCGGAC-1_2_2	1.46938	3.44706
GCCGATGCAGCACCCA-1_2_2	0.323846	5.41713
GCCGATGCAGCCTTCT-1_2_2	-0.434999	3.91022
GCCGATGGTCAGATTC-1_2_2	-0.815362	4.9396
GCCGATGGTTCGGCTG-1_2_2	0.292823	3.78491
GCCGATGTCTCAGTCC-1_2_2	0.748269	3.84596
GCCGTGAAGTCATCCA-1_2_2	-0.69933	3.84669
GCCGTGACAAGGTACG-1_2_2	-0.763867	3.77519
GCCTGTTAGGTCACCC-1_2_2	0.446836	3.27136
GCCTGTTAGGTGCTGA-1_2_2	0.224406	5.34135
GCCTGTTGTCAAGGCA-1_2_2	0.122027	4.61572
GCGAGAAAGAAATCCA-1_2_2	1.07971	4.83065
GCGAGAAAGACTTCAC-1_2_2	-0.331474	3.83088
GCGAGAACACAATGAA-1_2_2	1.12576	1.90806
GCGATCGCAGGCACAA-1_2_2	1.53279	4.93589
GCGGAAACAAGACGAC-1_2_2	-0.608148	3.99295
GCGGAAACACGACGCT-1_2_2	1.39029	4.7897
GCGGAAATCACTGTCC-1_2_2	-0.387634	3.02999
GCGGAAATCGACCCAG-1_2_2	-1.8198	1.48027
GCGGATCAGTGCCTCG-1_2_2	1.0818	4.95117
GCGGATCTCTCCATAT-1_2_2	-0.426609	4.52699
GCGTGCAAGACCGCCT-1_2_2	-0.0559965	4.41023
GCGTGCAAGTTTGAGA-1_2_2	0.0158135	2.83735
GCGTGCAGTACGCTAT-1_2_2	-0.448619	3.78051
GCGTGCATCGGCATTA-1_2_2	0.419613	4.42394
GCGTTTCAGAAATCCA-1_2_2	-1.44045	4.12616
GCGTTTCAGATGCAGC-1_2_2	1.45147	3.44403
GCGTTTCGTAGCTGCC-1_2_2	-0.301174	4.70884
GCGTTTCGTTATGACC-1_2_2	1.28208	2.60229
GCTACCTAGGTCGTGA-1_2_2	0.483117	4.85862
GCTACCTCACCTGCGA-1_2_2	1.67904	4.73207
GCTACCTCATCCGCGA-1_2_2	-1.0389	4.45587
GCTACCTGTACACGTT-1_2_2	-0.0870984	5.17102
GCTACCTGTGGTCCCA-1_2_2	-1.05883	3.67627
GCTGAATTCTATACGG-1_2_2	-0.952092	4.61805
GCTGGGTTCGTCGATA-1_2_2	0.913004	1.36546
GCTTGGGCAGCACAAG-1_2_2	-1.60176	3.22335
GCTTTCGTCTTTGCAT-1_2_2	0.519583	4.71353
GGAACCCAGCACACCC-1_2_2	0.0495278	4.74997
GGAACCCGTGAACTAA-1_2_2	-0.739147	3.75953
GGAACCCTCAAGCCCG-1_2_2	1.95564	3.77387
GGAAGTGTCAAAGACA-1_2_2	0.70832	4.63459
GGAAGTGTCCATGATG-1_2_2	2.48821	3.60992
GGAATCTCAATTGAAG-1_2_2	-0.465022	4.70166
GGAATCTTCACCATAG-1_2_2	1.86809	-0.0564032
GGAATCTTCGCGGACT-1_2_2	0.474735	5.20624
GGAATGGCATGGGAAC-1_2_2	-0.262237	3.06187
GGACGTCCAGACACCC-1_2_2	0.0998279	3.54894
GGACGTCGTCGGATTT-1_2_2	1.00837	3.26298
GGAGAACCACAGTCCG-1_2_2	1.47917	3.23294
GGAGAACCAGGTACGA-1_2_2	-1.39559	3.46612
GGAGAACCAGTCAGCC-1_2_2	-0.335889	4.15941
GGAGAACGTACCAATC-1_2_2	-1.45437	3.97316
GGAGATGAGCACTCGC-1_2_2	-0.77993	4.00039
GGAGATGGTAACTAAG-1_2_2	1.56004	4.33646
GGAGATGGTGGTCCCA-1_2_2	0.632337	4.13725
GGAGCAAAGACTTAAG-1_2_2	1.69849	4.36892
GGAGGATAGAATCCCT-1_2_2	-1.0791	4.61419
GGAGGATAGCTACAAA-1_2_2	-0.443956	3.06335
GGAGGATCATCACGGC-1_2_2	-0.639394	3.90292
GGAGGATGTAGGGAGG-1_2_2	1.17457	3.49296
GGAGGATGTATTCCGA-1_2_2	-2.15835	0.990594
GGAGGATGTGTGGACA-1_2_2	0.407433	4.7383
GGAGGTATCCGCGATG-1_2_2	0.0210387	4.87093
GGATCTAAGGCGATAC-1_2_2	-1.49528	3.25957
GGATCTAAGGTTCAGG-1_2_2	-1.26215	4.45045
GGATGTTAGGATATAC-1_2_2	1.29236	3.76936
GGATGTTTCGCATTAG-1_2_2	1.00006	3.9142
GGCACGTAGTAAACGT-1_2_2	-0.210323	3.84388
GGCACGTAGTGAGCCA-1_2_2	1.46071	3.57599
GGCACGTCAGGCATTT-1_2_2	-0.666453	3.99802
GGCACGTGTGACTAAA-1_2_2	0.638921	5.27286
GGCACGTTCAGCGCGT-1_2_2	-1.05697	4.61453
GGCAGTCGTACGACTT-1_2_2	-1.38892	4.06645
GGCAGTCTCAAGCCTA-1_2_2	1.03305	5.16328
GGCAGTCTCGAGTCTA-1_2_2	-0.321659	3.77008
GGCGTCAAGGCCACTC-1_2_2	-0.849372	4.77994
GGCGTCACATTACTCT-1_2_2	-0.0497933	4.30528
GGCGTCAGTGCTTATG-1_2_2	0.810342	4.3298
GGCTGTGAGGGTCTTT-1_2_2	2.92531	3.23495
GGCTGTGGTACCTATG-1_2_2	-0.215449	5.29635
GGCTTGGTCCTGGGTG-1_2_2	-1.18131	3.60788
GGCTTTCGTAGCACAG-1_2_2	-0.623011	5.1683
GGCTTTCTCACGGGCT-1_2_2	2.85637	3.4158
GGCTTTCTCCACTGAA-1_2_2	2.13407	4.2131
GGGAAGTAGCTGGCCT-1_2_2	1.80028	3.61806
GGGAAGTCAGCCGTTG-1_2_2	0.820075	3.66736
GGGAAGTCATCCGGTG-1_2_2	-2.0038	2.26874
GGGACAAAGACCAAAT-1_2_2	-0.822514	3.96572
GGGACAATCCAAGCTA-1_2_2	0.713769	3.47124
GGGACCTCAAGACCTT-1_2_2	1.01198	3.49439
GGGACCTCACGCTGCA-1_2_2	-0.0471335	4.49395
GGGACTCCAGCCGTCA-1_2_2	-1.03484	3.79974
GGGACTCGTAGCGCCT-1_2_2	2.47528	3.14218
GGGACTCGTGGCCCAT-1_2_2	0.744161	3.04955
GGGAGATTCTACTGAG-1_2_2	1.48307	4.0939
GGGAGTAGTCCGGTGT-1_2_2	2.33577	3.59223
GGGAGTATCGCAATGT-1_2_2	-0.358587	5.00057
GGGATGAAGACTCATC-1_2_2	2.26239	4.10203
GGGATGAAGGGTTAAT-1_2_2	1.56764	2.76893
GGGATGACAATAACCC-1_2_2	0.450554	3.99378
GGGATGAGTGCGGCTT-1_2_2	0.496013	4.63503
GGGCCATAGAAGCCAC-1_2_2	2.09378	2.57317
GGGCCATAGCTGCGAA-1_2_2	0.220251	3.23674
GGGCCATAGCTGGAGT-1_2_2	-0.368264	3.50049
GGGCCATAGTTCGGTT-1_2_2	0.106048	3.73126
GGGCCATTCGTCGACG-1_2_2	-0.641425	4.20188
GGGCGTTCATACCATG-1_2_2	-1.14026	2.89539
GGGCGTTGTCACCTTC-1_2_2	-0.449405	4.68762
GGGCGTTGTGACAGCA-1_2_2	2.62032	1.5216
GGGCTACAGAACTTCC-1_2_2	1.85445	4.52397
GGGCTACGTATTTCGG-1_2_2	-0.230746	4.57361
GGGCTACGTCTCACAA-1_2_2	-0.351421	4.11499
GGGCTACTCCATTGGA-1_2_2	1.92959	4.03159
GGGCTACTCTTAGTTC-1_2_2	0.459916	3.92109
GGGCTCAAGGCGTCCT-1_2_2	-1.45465	3.7502
GGGCTCACAGACAATA-1_2_2	1.44028	4.63973
GGGCTCAGTACTAGCT-1_2_2	2.2583	4.04964
GGGCTCATCAAGCTTG-1_2_2	0.691155	4.01059
GGGCTCATCGACGAGA-1_2_2	0.408405	4.48455
GGGTAGATCAAGTGGG-1_2_2	0.648222	4.11596
GGGTAGATCCGATAGT-1_2_2	0.710942	4.13675
GGGTATTCAGTCGCTG-1_2_2	-0.400887	3.36328
GGGTATTTCAAAGGTA-1_2_2	-1.04413	4.05862
GGGTCACGTTCGTACA-1_2_2	-0.611674	3.68322
GGGTCACGTTGTCCCT-1_2_2	1.53294	2.99454
GGGTCTGAGATGTTGA-1_2_2	1.52387	4.77018
GGGTCTGCATAGGTTC-1_2_2	1.49394	4.81305
GGGTGAATCATTGCGA-1_2_2	-0.687501	4.35082
GGGTGAATCTCAGTCC-1_2_2	1.82863	4.14747
GGGTGTCAGCAACAAT-1_2_2	0.60519	4.98388
GGGTGTCCACACGGTC-1_2_2	1.36534	4.27289
GGGTGTCGTGAACTAA-1_2_2	3.0018	-0.0481714
GGGTTATAGCACGGAT-1_2_2	2.3461	3.86799
GGGTTATAGGTGTGAC-1_2_2	-1.50322	3.9705
GGGTTATCAGTCGGAA-1_2_2	0.0310811	4.01397
GGGTTATGTACTGCCG-1_2_2	1.32345	3.30245
GGGTTTACACCAGCTG-1_2_2	0.649587	4.56759
GGTAACTAGGATCATA-1_2_2	-0.134337	4.84889
GGTAACTAGGTCATTC-1_2_2	-1.53789	2.88571
GGTAACTAGGTCCCTG-1_2_2	-1.67498	2.73502
GGTAACTCATTACGGT-1_2_2	1.1628	5.12676
GGTAACTGTCCACTCT-1_2_2	2.41868	2.95158
GGTAGAGCAGCTTCCT-1_2_2	0.125683	4.10336
GGTAGAGCATCTCATT-1_2_2	1.74933	4.48007
GGTAGAGTCAGCTTCC-1_2_2	-1.39345	4.33705
GGTCACGCACCATTCC-1_2_2	1.12406	2.89085
GGTCACGGTGTGTGTT-1_2_2	0.945242	4.87375
GGTCACGGTTTGGAGG-1_2_2	-0.270768	3.36483
GGTCTGGAGAGAACCC-1_2_2	-1.37633	4.38801
GGTCTGGTCCTCACGT-1_2_2	0.777046	3.08059
GGTGATTAGAGCTTTC-1_2_2	-1.32166	4.27108
GGTGATTGTGCGTGCT-1_2_2	1.2088	4.40807
GGTGATTTCCCGTAAA-1_2_2	-1.52286	3.83342
GGTGATTTCGATAACC-1_2_2	0.458744	4.70854
GGTGGCTCATGATCTG-1_2_2	1.20013	4.75442
GGTGTCGCATCAACCA-1_2_2	0.477645	4.49897
GGTGTCGGTCTTTCAT-1_2_2	3.13454	2.19214
GGTGTCGTCCAAACCA-1_2_2	1.81695	3.17828
GGTGTTATCGGTAACT-1_2_2	-0.351104	3.0833
GGTTAACAGCATCCTA-1_2_2	2.26485	4.36748
GGTTAACTCTGTCCGT-1_2_2	-0.685921	1.33848
GGTTCTCGTAACGATA-1_2_2	2.94031	3.33963
GGTTGTAGTCTCAGAT-1_2_2	-1.26543	2.72521
GGTTGTATCACGTCCT-1_2_2	-2.55213	1.65923
GGTTGTATCGCCGAGT-1_2_2	-2.73633	2.21766
GTAACACAGCAGTAAT-1_2_2	1.21339	4.84662
GTAACACCACGACAAG-1_2_2	2.13198	4.10845
GTAACACCATGAAGGC-1_2_2	-0.974565	4.08889
GTAACACTCGTACCTC-1_2_2	0.032915	4.28512
GTAAGTCCATTGTGCA-1_2_2	-1.34364	3.0936
GTAAGTCGTGTATCCA-1_2_2	0.911771	4.03288
GTAATCGAGACGGTCA-1_2_2	-0.192127	5.27467
GTAATCGAGCACGATG-1_2_2	-0.980077	2.60977
GTAATCGAGCACTTTG-1_2_2	-1.5573	4.1407
GTAATCGAGGTTCACT-1_2_2	-0.184299	4.02052
GTAATCGGTAAGATAC-1_2_2	0.412894	3.76179
GTAATCGGTGAACGGT-1_2_2	-0.270924	3.52711
GTAATCGTCGCCGAGT-1_2_2	1.52143	4.38476
GTAATGCAGGCATGCA-1_2_2	0.851179	4.44297
GTAATGCCATTATGCG-1_2_2	-7.53457	-7.06151
GTAATGCGTGCATTTG-1_2_2	0.811182	4.59183
GTAATGCTCGACCATA-1_2_2	0.820959	3.21297
GTACAACGTCATATGC-1_2_2	-0.599277	4.35039
GTACAGTAGCTCATAC-1_2_2	2.03573	3.29041
GTACAGTCATGAATAG-1_2_2	2.34166	3.86078
GTACAGTTCAAGCCCG-1_2_2	1.58869	4.40236
GTAGAAACAAACACCT-1_2_2	-0.922	2.97504
GTAGAAATCCATTGCC-1_2_2	1.51943	3.89926
GTAGAGGCACTAAACC-1_2_2	0.838192	4.13699
GTAGAGGGTGATACTC-1_2_2	0.687441	4.03061
GTAGAGGGTGGATACG-1_2_2	1.31663	4.51277
GTAGAGGTCAAGATAG-1_2_2	-0.699691	4.69361
GTAGAGGTCGTAACTG-1_2_2	-0.90129	4.32935
GTAGAGGTCGTCCTTG-1_2_2	0.814596	3.23408
GTAGATCGTAACATCC-1_2_2	1.61242	3.62317
GTAGATCGTGCGTCGT-1_2_2	0.442004	3.59861
GTAGCTACAGAGAGGG-1_2_2	-0.574158	4.70138
GTAGGAGCACAGGATG-1_2_2	1.66799	4.15964
GTAGGAGGTGCCGGTT-1_2_2	-0.658889	4.18416
GTAGGAGTCGGCATTA-1_2_2	-0.517696	5.06066
GTAGGTTTCTGGGCGT-1_2_2	0.284575	4.34614
GTATTGGCATAGGTTC-1_2_2	2.51701	3.51336
GTATTGGTCTGGTCAA-1_2_2	-1.76309	1.20434
GTCAAACCAGAGGGTT-1_2_2	-1.10707	4.83954
GTCAAACCATCTTCGC-1_2_2	0.640451	3.41516
GTCAAACTCGGCTCTT-1_2_2	-0.0775472	5.35877
GTCAAACTCTTTGCTA-1_2_2	0.0741359	4.16554
GTCAAGTCACAGTATC-1_2_2	0.0556811	2.19183
GTCAAGTGTCTACACA-1_2_2	0.0521907	2.90119
[truncated: 2,823 more rows]
