# Supplementary material for: Changes in oligodendroglial subpopulations in Parkinson’s disease
Source: Mol Brain. 2023 Sep 14;16:65. doi: 10.1186/s13041-023-01055-5 (PMC10500805; doi:10.1186/s13041-023-01055-5)
Supplement: Supplementary file 2 — Additional file 2: Table S2. Adjusted p-values and associated gene lists of enriched GO terms in Fig. 1 E, K, L, M, and N. [file 13041_2023_1055_MOESM2_ESM.xlsx]

## Sheet: Fig 1e
ID	Term	Ontology Source	Term PValue	Term PValue Corrected with Bonferroni step down	Group PValue	Group PValue Corrected with Bonferroni step down	% Associated Genes	Nr. Genes	Associated Genes Found
GO:0048667	cell morphogenesis involved in neuron differentiation	GO_BiologicalProcess-EBI-UniProt-GOA-ACAP-ARAP_25.05.2022_00h00	1.92999e-08	3.82139e-06	1.35614e-08	6.78072e-08	4.61285	28	[APOE, ARHGAP35, AUTS2, BCL2, COBL, DOCK10, HECW2, IGF1R, LRP4, MBP, MT3, PHACTR1, PICALM, PRMT3, PTN, PTPRD, RELN, SEMA4D, SEMA6D, SHTN1, SOS1, SRCIN1, TBCD, TIAM2, UNC5B, UNC5C, WHRN, ZNF365]
GO:0061077	chaperone-mediated protein folding	GO_BiologicalProcess-EBI-UniProt-GOA-ACAP-ARAP_25.05.2022_00h00	9.18248e-07	0.000174467	9.2009e-07	3.68036e-06	11.8421	9	[CCT3, CHORDC1, DNAJB1, DNAJB2, DNAJB6, HSPA9, HSPH1, PTGES3, ST13]
GO:0038007	netrin-activated signaling pathway	GO_BiologicalProcess-EBI-UniProt-GOA-ACAP-ARAP_25.05.2022_00h00	0.00028134	0.0497972	0.00028134	0.00028134	30	3	[SHTN1, UNC5B, UNC5C]
GO:0031647	regulation of protein stability	GO_BiologicalProcess-EBI-UniProt-GOA-ACAP-ARAP_25.05.2022_00h00	2.60031e-05	0.00481057	2.60031e-05	7.80093e-05	4.58453	16	[BCL2, CCT3, CHORDC1, CREBBP, HIP1, MAPK8IP3, MT3, NAA16, PDZD2, PRKD1, PTGES3, SERF2, SNCA, SUGT1, USP40, USP47]

## Sheet: Fig 1k
ID	Term	Ontology Source	Term PValue	Term PValue Corrected with Bonferroni step down	Group PValue	Group PValue Corrected with Bonferroni step down		% Associated Genes	Nr. Genes	Associated Genes Found
GO:0030705	cytoskeleton-dependent intracellular transport	GO_BiologicalProcess-EBI-UniProt-GOA-ACAP-ARAP_25.05.2022_00h00	1.85484e-05	0.008625	1.85484e-05	0.000129839	3.8866	6.84932	15	[ACTN4, BAG3, CCDC88A, CILK1, DYNLL1, HNRNPU, HSPA8, HSPB1, KIF5B, MAPK8IP3, MAPT, OPA1, SOD1, SUN2, UBB]
GO:0061684	chaperone-mediated autophagy	GO_BiologicalProcess-EBI-UniProt-GOA-ACAP-ARAP_25.05.2022_00h00	8.52119e-06	0.00403052	8.52119e-06	6.81695e-05	4.16641	31.25	5	[BAG3, HSP90AA1, HSPA8, LAMP2, SNCA]
GO:2001242	regulation of intrinsic apoptotic signaling pathway	GO_BiologicalProcess-EBI-UniProt-GOA-ACAP-ARAP_25.05.2022_00h00	4.08158e-05	0.0183671	4.08158e-05	0.000122447	3.91205	7.18232	13	[BCL2, BOK, DNAJA1, HSPA1A, HSPB1, IVNS1ABP, NFE2L2, OPA1, SOD1, TPT1, UBB, UBQLN1, USP47]
GO:0062197	cellular response to chemical stress	GO_BiologicalProcess-EBI-UniProt-GOA-ACAP-ARAP_25.05.2022_00h00	6.17854e-06	0.00292863	6.17854e-06	5.56069e-05	4.25487	5.76923	21	[AGAP3, BCL2, DNAJA1, EFHD1, FOXP1, HSPA1A, HSPA1B, HSPB1, MAPT, MT3, NCOA7, NFAT5, NFE2L2, PIK3CA, PLEKHA1, PRKD1, SIRT2, SNCA, SOD1, SOS1, UBQLN1]
GO:0044183	protein folding chaperone	GO_BiologicalProcess-EBI-UniProt-GOA-ACAP-ARAP_25.05.2022_00h00	1.98205e-15	1.01679e-12	1.38452e-11	2.63059e-10	9.57995	29.6296	16	[CCT3, CCT4, CCT5, DNAJB1, DNAJB6, HSP90AA1, HSP90AB1, HSPA1A, HSPA1B, HSPA4, HSPA4L, HSPA8, HSPA9, HSPB1, HSPD1, HSPH1]
GO:0051131	chaperone-mediated protein complex assembly	GO_BiologicalProcess-EBI-UniProt-GOA-ACAP-ARAP_25.05.2022_00h00	3.31084e-06	0.00158258	2.01859e-07	2.22045e-06	5.65356	26.087	6	[HSP90AA1, HSP90AB1, HSPA1A, HSPA4, HSPD1, PTGES3]
GO:0016567	protein ubiquitination	GO_BiologicalProcess-EBI-UniProt-GOA-ACAP-ARAP_25.05.2022_00h00	3.50597e-08	1.7635e-05	3.91145e-10	6.25832e-09	8.20354	4.81786	41	[ANAPC16, BCL2, CBFB, CHORDC1, CRBN, DCAF5, DCUN1D1, DNAJA1, DNAJB2, FBXO11, FBXO32, GPR75-ASB3, HERC4, HSP90AA1, HSP90AB1, HSPA1A, HSPA1B, IVNS1ABP, KLHL24, MIB1, NFE2L2, OGT, PCGF5, PDZD2, PRMT3, RMND5A, RPL37, SASH1, SQSTM1, TNKS, UBB, UBC, UBE2B, UBE2D3, UBE4A, UBQLN1, UBR1, UBR2, WAC, WWP1, ZBTB16]
GO:0061077	chaperone-mediated protein folding	GO_BiologicalProcess-EBI-UniProt-GOA-ACAP-ARAP_25.05.2022_00h00	4.51128e-14	2.30978e-11	2.6707e-13	5.3414e-12	11.2723	22.3684	17	[CCT3, CCT4, CCT5, CHORDC1, DNAJB1, DNAJB2, DNAJB6, FKBP4, FKBP5, HSPA1A, HSPA1B, HSPA8, HSPA9, HSPB1, HSPH1, PTGES3, ST13]

## Sheet: Fig 1l
ID	Term	Ontology Source	Term PValue	Term PValue Corrected with Bonferroni step down	Group PValue	Group PValue Corrected with Bonferroni step down	% Associated Genes	Nr. Genes	Associated Genes Found
GO:0030334	regulation of cell migration	GO_BiologicalProcess-EBI-UniProt-GOA-ACAP-ARAP_25.05.2022_00h00	2.50019e-07	6.00045e-05	2.50019e-07	1.75013e-06	4.07332	40	[ACTG1, APOE, CD9, CLIC4, CYRIB, DNM1L, EMC10, ERBB4, GNAI2, HDAC9, ITGA2, LAMA2, LDLRAD4, LPAR1, MGAT5, MYO1E, PADI2, PAK1, PHACTR1, PIGU, PLEKHG3, PRR5L, PTK2, PTN, PTPRK, PTPRM, RECK, RORA, SEMA3B, SEMA4D, SEMA6A, SEMA6D, SLIT2, SRCIN1, SSH2, STK39, TJP1, TMEFF2, UNC5C, ZNF609]
GO:0071936	coreceptor activity involved in Wnt signaling pathway	GO_BiologicalProcess-EBI-UniProt-GOA-ACAP-ARAP_25.05.2022_00h00	1.53752e-05	0.0035363	1.53752e-05	6.15009e-05	40	4	[LRP6, RECK, ROR1, RORA]
GO:0090140	regulation of mitochondrial fission	GO_BiologicalProcess-EBI-UniProt-GOA-ACAP-ARAP_25.05.2022_00h00	0.000156514	0.033807	0.000156514	0.000313028	16.129	5	[CYRIB, DDHD1, DNM1L, PRKN, TMEM135]
GO:0019208	phosphatase regulator activity	GO_BiologicalProcess-EBI-UniProt-GOA-ACAP-ARAP_25.05.2022_00h00	0.000199607	0.0427158	0.000199607	0.000199607	7.5	9	[MGAT5, PHACTR1, PPP1R12B, PPP1R16B, PPP2R2B, PPP2R3A, PTN, RCAN2, ZEB2]
GO:0050804	modulation of chemical synaptic transmission	GO_BiologicalProcess-EBI-UniProt-GOA-ACAP-ARAP_25.05.2022_00h00	4.45389e-06	0.00104666	4.78038e-06	2.39019e-05	4.94624	23	[APOE, BTBD9, CDH11, CNTNAP4, GNAI2, GRID1, GRID2, GRIK4, GRIN2A, LAMA2, LRRC4C, NLGN4Y, NRXN3, PLCL1, PRKN, PTN, PTPRD, RASGRF2, RORA, SIPA1L1, SLC24A2, SLC4A8, SLC6A1]
GO:0042552	myelination	GO_BiologicalProcess-EBI-UniProt-GOA-ACAP-ARAP_25.05.2022_00h00	9.89888e-06	0.00229654	2.00492e-06	1.20295e-05	7.94702	12	[ANK2, ASPA, CD9, FAM126A, LPAR1, MAG, MAL, MBP, PLLP, PTN, SERINC5, TMEM98]
GO:0048015	phosphatidylinositol-mediated signaling	GO_BiologicalProcess-EBI-UniProt-GOA-ACAP-ARAP_25.05.2022_00h00	0.000105656	0.0234557	0.000134721	0.000404162	6.25	12	[DIPK2A, ERBB4, GAB2, PIK3C2B, PLCL1, PPP1R16B, PRR5L, PTK2, ROR1, RORA, SEMA4D, UNC5B]

## Sheet: Fig 1m
ID	Term	Ontology Source	Term PValue	Term PValue Corrected with Bonferroni step down	Group PValue	Group PValue Corrected with Bonferroni step down		% Associated Genes	Nr. Genes	Associated Genes Found
GO:0006414	translational elongation	GO_BiologicalProcess-EBI-UniProt-GOA-ACAP-ARAP_25.05.2022_00h00	0.000134069	0.0260093	0.000134069	0.000268137	3.57164	9.23077	6	[CPEB3, EEF1A1, RACK1, RPLP1, RPLP2, SECISBP2]
GO:0035455	response to interferon-alpha	GO_BiologicalProcess-EBI-UniProt-GOA-ACAP-ARAP_25.05.2022_00h00	8.70442e-05	0.0178441	8.70442e-05	0.000348177	3.4582	20	4	[ADAR, IFIT2, IFIT3, IFITM3]
GO:0051098	regulation of binding	GO_BiologicalProcess-EBI-UniProt-GOA-ACAP-ARAP_25.05.2022_00h00	2.76137e-05	0.00596456	2.76137e-05	0.000193296	3.71378	4.0404	16	[ACTB, APOE, B2M, CALM1, EDF1, IFI16, IFIT1, IFIT2, LARP6, NUCKS1, PARK7, PARP9, PPP3CA, RACK1, RPL11, TMSB4X]
GO:0034341	response to interferon-gamma	GO_BiologicalProcess-EBI-UniProt-GOA-ACAP-ARAP_25.05.2022_00h00	8.12685e-05	0.0167413	8.12685e-05	0.000406342	3.39111	6.08108	9	[ACTG1, CD47, GAPDH, GBP1, IFITM3, NLRC5, PARP14, PARP9, STAT1]
GO:0000302	response to reactive oxygen species	GO_BiologicalProcess-EBI-UniProt-GOA-ACAP-ARAP_25.05.2022_00h00	2.94659e-06	0.000677715	4.5139e-06	5.41668e-05	4.26627	5.90909	13	[APOE, BCL2, CLU, DLC1, GSTP1, MT3, PARK7, PRDX1, PTPRK, RACK1, RPS3, STAT1, TXNIP]
GO:0002181	cytoplasmic translation	GO_BiologicalProcess-EBI-UniProt-GOA-ACAP-ARAP_25.05.2022_00h00	9.47242e-33	2.34916e-30	3.91229e-12	5.4772e-11	10.2614	20	35	[CPEB3, FAU, RACK1, RPL11, RPL13, RPL14, RPL15, RPL18, RPL19, RPL28, RPL29, RPL30, RPL32, RPL35A, RPL36, RPL41, RPL8, RPLP1, RPLP2, RPS11, RPS14, RPS15, RPS16, RPS19, RPS2, RPS25, RPS27A, RPS3, RPS4X, RPS6, RPS7, RPS8, RPS9, RPSA, UBA52]
GO:0006119	oxidative phosphorylation	GO_BiologicalProcess-EBI-UniProt-GOA-ACAP-ARAP_25.05.2022_00h00	2.18122e-06	0.000506043	0.000270582	0.000270582	3.5677	7.33333	11	[ATP5F1E, CHCHD2, COX4I1, COX5B, COX6C, COX7C, NDUFA4, NDUFB7, NDUFS5, NUPR1, PARK7]
GO:0045824	negative regulation of innate immune response	GO_BiologicalProcess-EBI-UniProt-GOA-ACAP-ARAP_25.05.2022_00h00	2.62468e-08	6.35173e-06	9.9669e-06	8.97021e-05	4.0472	13.1579	10	[ADAR, HLA-A, HLA-B, HLA-E, IFI16, ISG15, NLRC5, PARP14, RPS19, STAT2]

## Sheet: Fig 1n
ID	Term	Ontology Source	Term PValue	Term PValue Corrected with Bonferroni step down	Group PValue	Group PValue Corrected with Bonferroni step down		% Associated Genes	Nr. Genes	Associated Genes Found
GO:1900034	regulation of cellular response to heat	GO_BiologicalProcess-EBI-UniProt-GOA-ACAP-ARAP_25.05.2022_00h00	2.82914e-05	0.0266505	2.82914e-05	5.65827e-05	4.24732	28.5714	6	[ATM, CHORDC1, CREBBP, DNAJB1, DNAJB6, MAPT]
GO:0042552	myelination	GO_BiologicalProcess-EBI-UniProt-GOA-ACAP-ARAP_25.05.2022_00h00	3.35205e-08	3.42915e-05	4.19651e-08	6.29477e-07	6.20102	13.245	20	[ACER3, BCAS1, CNTN2, DLG1, FA2H, JAM3, KCNJ10, MRTFA, MTMR2, MYRF, NDRG1, NFASC, PLP1, QKI, SH3TC2, SIRT2, SOS1, TMEM98, UGT8, ZNF24]
GO:0034330	cell junction organization	GO_BiologicalProcess-EBI-UniProt-GOA-ACAP-ARAP_25.05.2022_00h00	1.35695e-08	1.3963e-05	1.35695e-08	2.17111e-07	6.66332	7.02918	53	[ADAM10, ADD1, ADGRL3, ANK3, APBB2, APOD, ARHGEF7, BCAS3, CDH20, CLASP1, CNTN2, CNTNAP2, CORO2B, CTTN, CTTNBP2, DIP2A, DLG1, DNM3, DOCK10, DST, FSCN1, GREM1, HDAC9, HSPA8, IGF1R, INSR, ITGA2, JAM3, LIMCH1, LRP4, MAP4K4, MAPT, MTMR2, MYO1E, NFASC, NLGN4Y, NRXN3, PDZD2, PPFIBP2, PRMT3, PSEN1, PTPRD, PTPRS, RELN, SEMA4D, SNCA, SORBS1, SRCIN1, TBCD, TJP1, UGT8, WHRN, ZNF365]
GO:0007064	mitotic sister chromatid cohesion	GO_BiologicalProcess-EBI-UniProt-GOA-ACAP-ARAP_25.05.2022_00h00	1.26288e-06	0.00126162	8.95283e-06	6.26698e-05	4.20294	28.5714	8	[ATRX, NIPBL, NSMCE2, PDS5A, PDS5B, POGZ, SLF2, TNKS]
GO:0072583	clathrin-dependent endocytosis	GO_BiologicalProcess-EBI-UniProt-GOA-ACAP-ARAP_25.05.2022_00h00	3.63235e-07	0.000367231	3.56919e-06	3.56919e-05	4.44743	21.1538	11	[DNAJC6, DNM2, FCHO1, FCHSD2, HIP1, HIP1R, ITSN2, MAGI2, PICALM, SGIP1, SH3GL3]
GO:0042026	protein refolding	GO_BiologicalProcess-EBI-UniProt-GOA-ACAP-ARAP_25.05.2022_00h00	8.59294e-08	8.74761e-05	9.1183e-08	1.0942e-06	5.9609	32.1429	9	[CRYAB, DNAJA1, DNAJB2, HSP90AA1, HSPA1A, HSPA1B, HSPA8, HSPA9, SNRNP70]
GO:0016477	cell migration	GO_BiologicalProcess-EBI-UniProt-GOA-ACAP-ARAP_25.05.2022_00h00	1.51397e-08	1.55636e-05	5.26584e-08	7.37217e-07	6.1324	5.60101	89	[ABHD6, ADAM10, ADGRL3, ANKS1A, ANLN, APOD, ARHGAP35, ARHGEF2, ARHGEF7, ARID5B, ASTN2, ATM, ATP8A1, AUTS2, BCAS3, CCDC88A, CEP85L, CLASP1, CNTN2, CTTN, DIXDC1, DOCK1, DOCK10, DOCK5, ELMO1, EMC10, ENPP2, FMNL2, FRMD5, FSCN1, FUT8, GRB10, GREM1, HDAC4, HDAC9, HMGB1, HSP90AA1, IGF1R, INSR, ITGA2, JAM3, KANK1, LAMA2, LIMCH1, MAGI2, MAP2K5, MAP4K4, MEGF10, MGAT5, MOSPD2, MRTFA, MYO1E, NAV1, NDE1, NEO1…
GO:0032872	regulation of stress-activated MAPK cascade	GO_BiologicalProcess-EBI-UniProt-GOA-ACAP-ARAP_25.05.2022_00h00	2.64357e-07	0.000267794	2.19195e-05	8.76781e-05	4.05711	10.8374	22	[ANKS1B, DIXDC1, DLG1, DNAJA1, DUSP16, EMC10, GREM1, HIPK2, HMGB1, IGF1R, ITCH, MAP2K4, MAP4K4, MAPK8IP3, NCOR1, PHLPP1, RASSF2, SASH1, SH3RF1, SOS1, STK39, TAOK3]
GO:0007264	small GTPase mediated signal transduction	GO_BiologicalProcess-EBI-UniProt-GOA-ACAP-ARAP_25.05.2022_00h00	2.39538e-10	2.4888e-07	6.11846e-08	7.954e-07	6.09941	8.46847	47	[ARFGEF1, ARFGEF3, ARHGAP21, ARHGAP23, ARHGAP32, ARHGAP35, ARHGAP5, ARHGEF2, AUTS2, CCDC88A, CHN2, CHORDC1, DENND1A, DENND4A, DNM2, DOCK1, DOCK10, DOCK3, DOCK5, ELMO1, ERBIN, FAM13B, GARNL3, INF2, ITPKB, KANK1, MAP4K4, PHACTR4, PLD1, PREX1, PREX2, PRKD1, RALGDS, RASGEF1B, RASGRP3, RELN, RHOBTB1, RHOT1, RIN2, ROBO1, SHTN1, SIPA1L3, SOS1, STARD13, TIAM2, TRIO, YWHAQ]
